# Supplementary material for: descSPIM: an affordable and easy-to-build light-sheet microscope optimized for tissue clearing techniques
Source: Nat Commun. 2024 Jun 12;15:4941. doi: 10.1038/s41467-024-49131-1 (PMC11169475; doi:10.1038/s41467-024-49131-1)
Supplement: Supplementary file 11 — Source Data [file 41467_2024_49131_MOESM11_ESM.zip]

Archive with 9 entries (8 files):
- SourceFile_Otomo_Omura/
- SourceFile_Otomo_Omura/.DS_Store
- __MACOSX/SourceFile_Otomo_Omura/._.DS_Store
- SourceFile_Otomo_Omura/SourceFile_Otomo_Omura_sfig19_e.csv
- __MACOSX/SourceFile_Otomo_Omura/._SourceFile_Otomo_Omura_sfig19_e.csv
- SourceFile_Otomo_Omura/SourceFile_Otomo_Omura_sfig19_fg.csv
- __MACOSX/SourceFile_Otomo_Omura/._SourceFile_Otomo_Omura_sfig19_fg.csv
- SourceFile_Otomo_Omura/SourceFiles_besides_SFig19.xlsx
- __MACOSX/SourceFile_Otomo_Omura/._SourceFiles_besides_SFig19.xlsx
