# Supplementary material for: descSPIM: an affordable and easy-to-build light-sheet microscope optimized for tissue clearing techniques
Source: Nat Commun. 2024 Jun 12;15:4941. doi: 10.1038/s41467-024-49131-1 (PMC11169475; doi:10.1038/s41467-024-49131-1)
Supplement: Supplementary file 11 — Source Data [file 41467_2024_49131_MOESM11_ESM.zip › SourceFile_Otomo_Omura/SourceFile_Otomo_Omura_sfig19_e.csv]

Type	Length
Top	85.14693182963201
Top	84.48076704197234
Top	83.72574275573791
Top	83.60023923410746
Top	83.21658488546619
Top	83.21658488546619
Top	81.88406438373708
Top	80.49844718999243
Top	80.00624975587844
Top	79.37883848986453
Top	79.2464510246358
Top	79.22752047110903
Top	79.00632886041473
Top	79.0
Top	78.89233169326408
Top	78.39005038906404
Top	78.00640999302557
Top	77.83315488916018
Top	77.52418977325722
Top	77.41446893184762
Top	77.23341245859851
Top	77.02596964660685
Top	77.02596964660685
Top	76.8505042273634
Top	76.55063683601855
Top	76.4198926981712
Top	76.16429609731846
Top	75.8023746329889
Top	75.4254598925323
Top	75.23961722390672
Top	75.23961722390672
Top	75.05997601918082
Top	75.02666192761077
Top	75.02666192761077
Top	74.43117626371358
Top	74.41102068914255
Top	74.06078584514209
Top	73.57309290766564
Top	73.49829930005184
Top	73.24616030891995
Top	73.17103251970687
Top	73.10950690573696
Top	72.80109889280519
Top	72.56031973468694
Top	72.42237223399962
Top	72.20110802473879
Top	72.18032973047436
Top	72.13875518748573
Top	72.11102550927978
Top	72.03471385380801
Top	71.8679344353238
Top	71.61005515987263
Top	71.50524456289902
Top	71.40028011149536
Top	71.40028011149536
Top	71.19691004531025
Top	71.17583859709698
Top	71.06335201775947
Top	70.80254232723568
Top	70.7248188403477
Top	70.7248188403477
Top	70.7248188403477
Top	70.71067811865476
Top	70.49113419430843
Top	70.49113419430843
Top	70.32780389006896
Top	70.2353187506115
Top	70.21395872616783
Top	70.178344238091
Top	70.06425622241343
Top	70.0
Top	69.8927750200262
Top	69.87131027825369
Top	69.77822009767804
Top	69.77822009767804
Top	69.72087205421343
Top	69.52697318307479
Top	69.46221994724903
Top	69.3757882838098
Top	69.35416353759881
Top	69.28924880528002
Top	68.96375859826666
Top	68.9492567037528
Top	68.94200461257273
Top	68.8839603971781
Top	68.79680225126747
Top	68.79680225126747
Top	68.62215385719105
Top	68.59300255857006
Top	68.59300255857006
Top	68.54195795277518
Top	68.46897107449476
Top	68.4470598345904
Top	68.41052550594829
Top	68.35202996254024
Top	68.30812543175226
Top	68.24954212300622
Top	68.15423684555495
Top	68.00735254367721
Top	68.00735254367721
Top	67.97793759742936
Top	67.95586803212802
Top	67.77905281132217
Top	67.72001181334805
Top	67.67569726275453
Top	67.67569726275453
Top	67.60177512462228
Top	67.47592163134935
Top	67.468511173732
Top	67.4166151627327
Top	67.35725647619564
Top	67.23094525588644
Top	67.23094525588644
Top	67.11929677819934
Top	67.08203932499369
Top	67.06713054842886
Top	67.05221845696084
Top	66.94027188471824
Top	66.84309986827361
Top	66.73080248281148
Top	66.64833081180653
Top	66.64082832618455
Top	66.61080993352356
Top	66.49060083951716
Top	66.40783086353596
Top	66.37017402418047
Top	66.2872536767062
Top	66.2872536767062
Top	66.12866246946176
Top	66.09841147864296
Top	66.06814663663572
Top	66.007575322837
Top	65.92419889539804
Top	65.92419889539804
Top	65.76473218982953
Top	65.55150646628954
Top	65.45991139621256
Top	65.37583651472461
Top	65.36818798161687
Top	65.30696746902278
Top	65.30696746902278
Top	65.27633568147036
Top	65.25335240430181
Top	65.21502894272147
Top	65.0
Top	64.89992295835181
Top	64.89992295835181
Top	64.8459713474939
Top	64.6297145282261
Top	64.62197768561404
Top	64.5600495662759
Top	64.4980619863884
Top	64.38167441127949
Top	64.38167441127949
Top	64.35060217278468
Top	64.35060217278468
Top	64.35060217278468
Top	64.32728814430156
Top	64.28063471995279
Top	64.25729530566937
Top	64.1404708432983
Top	63.953107821277925
Top	63.694583757176716
Top	63.694583757176716
Top	63.655321851358195
Top	63.60031446463138
Top	63.51377803280167
Top	63.50590523722971
Top	63.50590523722971
Top	63.387695966961914
Top	63.324560795950255
Top	63.245553203367585
Top	63.150613615387776
Top	63.13477647065839
Top	63.071388124885914
Top	63.071388124885914
Top	63.06346010171025
Top	63.00793600809346
Top	63.00793600809346
Top	63.00793600809346
Top	63.00793600809346
Top	62.93647591023825
Top	62.93647591023825
Top	62.93647591023825
Top	62.93647591023825
Top	62.76941930590086
Top	62.68173577685928
Top	62.64982043070834
Top	62.64982043070834
Top	62.64982043070834
Top	62.6418390534633
Top	62.609903369994115
Top	62.609903369994115
Top	62.39390995922599
Top	62.36184731067546
Top	62.289646009589745
Top	62.24146527838174
Top	62.22539674441618
Top	62.20128616033595
Top	62.20128616033595
Top	62.16912416947821
Top	62.16912416947821
Top	62.03224967708329
Top	62.00806399170998
Top	62.00806399170998
Top	61.85466837676846
Top	61.85466837676846
Top	61.814237842102365
Top	61.773780845922005
Top	61.773780845922005
Top	61.71709649683789
Top	61.68468205316454
Top	61.66036003787198
Top	61.66036003787198
Top	61.66036003787198
Top	61.61168720299745
Top	61.61168720299745
Top	61.5223536610881
Top	61.40032573203501
Top	61.29437168288782
Top	61.29437168288782
Top	61.18823416311342
Top	61.1310068623117
Top	61.09828148156051
Top	61.07372593840988
Top	61.05735008989499
Top	61.032778078668514
Top	61.032778078668514
Top	61.032778078668514
Top	61.0
Top	60.959002616512684
Top	60.959002616512684
Top	60.92618484691127
Top	60.90155991434045
Top	60.876925020897694
Top	60.876925020897694
Top	60.83584469702052
Top	60.8276253029822
Top	60.8276253029822
Top	60.8276253029822
Top	60.8276253029822
Top	60.802960454241045
Top	60.802960454241045
Top	60.74537019394976
Top	60.67124524847005
Top	60.67124524847005
Top	60.63827174318213
Top	60.60528029800704
Top	60.60528029800704
Top	60.53924347066124
Top	60.53924347066124
Top	60.53924347066124
Top	60.530983801686226
Top	60.4648658313239
Top	60.440052945046304
Top	60.440052945046304
Top	60.440052945046304
Top	60.41522986797286
Top	60.41522986797286
Top	60.37383539249432
Top	60.21627686929839
Top	60.207972893961475
Top	60.108235708594876
Top	60.08327554319921
Top	60.03332407921454
Top	60.03332407921454
Top	60.0
Top	60.0
Top	60.0
Top	59.941638282582836
Top	59.90826320300064
Top	59.841457201508724
Top	59.81638571495272
Top	59.81638571495272
Top	59.81638571495272
Top	59.80802621722272
Top	59.77457653551382
Top	59.77457653551382
Top	59.77457653551382
Top	59.665735560705194
Top	59.665735560705194
Top	59.64059020499378
Top	59.54829972383762
Top	59.54829972383762
Top	59.53990258641679
Top	59.464274989274024
Top	59.464274989274024
Top	59.464274989274024
Top	59.464274989274024
Top	59.464274989274024
Top	59.464274989274024
Top	59.464274989274024
Top	59.43904440685432
Top	59.43904440685432
Top	59.43904440685432
Top	59.413803110051795
Top	59.413803110051795
Top	59.405386961116584
Top	59.405386961116584
Top	59.39696961966999
Top	59.22837157984339
Top	59.22837157984339
Top	59.21148537234985
Top	59.20304046246274
Top	59.20304046246274
Top	59.20304046246274
Top	59.16924876994806
Top	59.135437767890075
Top	59.135437767890075
Top	59.07622195096772
Top	59.0592922409336
Top	59.00847396772772
Top	59.0
Top	58.9406481131655
Top	58.89821729050889
Top	58.89821729050889
Top	58.89821729050889
Top	58.855755878248644
Top	58.83026432033091
Top	58.82176467941097
Top	58.82176467941097
Top	58.69412236331676
Top	58.69412236331676
Top	58.60034129593445
Top	58.60034129593445
Top	58.60034129593445
Top	58.60034129593445
Top	58.52349955359813
Top	58.52349955359813
Top	58.42088667591412
Top	58.412327466040935
Top	58.412327466040935
Top	58.412327466040935
Top	58.412327466040935
Top	58.309518948453004
Top	58.309518948453004
Top	58.309518948453004
Top	58.25804665451803
Top	58.25804665451803
Top	58.25804665451803
Top	58.249463516842795
Top	58.249463516842795
Top	58.249463516842795
Top	58.240879114244144
Top	58.215118311311535
Top	58.18934610390462
Top	58.137767414994535
Top	58.137767414994535
Top	58.137767414994535
Top	58.137767414994535
Top	58.137767414994535
Top	58.137767414994535
Top	58.05170109479997
Top	58.05170109479997
Top	58.05170109479997
Top	58.008620049092706
Top	58.008620049092706
Top	58.0
Top	58.0
Top	58.0
Top	58.0
Top	57.982756057296896
Top	57.97413216254298
Top	57.8013840664737
Top	57.8013840664737
Top	57.77542730261716
Top	57.723478758647246
Top	57.706152185014034
Top	57.697486947006624
Top	57.697486947006624
Top	57.62811813689564
Top	57.584720195551874
Top	57.56735185849702
Top	57.56735185849702
Top	57.55866572463264
Top	57.48912940721924
Top	57.48912940721924
Top	57.48912940721924
Top	57.42821606144492
Top	57.38466694161429
Top	57.38466694161429
Top	57.3149195236284
Top	57.3149195236284
Top	57.271284253105414
Top	57.271284253105414
Top	57.245087125446844
Top	57.245087125446844
Top	57.201398584300364
Top	57.07889277132134
Top	57.07889277132134
Top	57.0350769263968
Top	57.0350769263968
Top	57.0087712549569
Top	57.0087712549569
Top	57.0087712549569
Top	57.0087712549569
Top	57.0087712549569
Top	57.0
Top	56.859475903318
Top	56.85068161420758
Top	56.85068161420758
Top	56.824290580701486
Top	56.753854494650845
Top	56.753854494650845
Top	56.72741841473134
Top	56.72741841473134
Top	56.72741841473134
Top	56.72741841473134
Top	56.64803615307419
Top	56.64803615307419
Top	56.639209034025185
Top	56.639209034025185
Top	56.61271941887264
Top	56.61271941887264
Top	56.60388679233962
Top	56.586217403180434
Top	56.515484603779164
Top	56.515484603779164
Top	56.32051136131489
Top	56.293871780150276
Top	56.293871780150276
Top	56.293871780150276
Top	56.293871780150276
Top	56.22277118748239
Top	56.22277118748239
Top	56.08029957123981
Top	56.08029957123981
Top	56.08029957123981
Top	56.08029957123981
Top	56.08029957123981
Top	56.04462507680822
Top	56.04462507680822
Top	56.0357029044876
Top	56.00892785976178
Top	56.0
Top	55.97320787662612
Top	55.97320787662612
Top	55.94640292279746
Top	55.94640292279746
Top	55.94640292279746
Top	55.90169943749474
Top	55.90169943749474
Top	55.90169943749474
Top	55.86591089385369
Top	55.86591089385369
Top	55.731499172371095
Top	55.71355310873648
Top	55.65968020030299
Top	55.65968020030299
Top	55.54277630799526
Top	55.54277630799526
Top	55.54277630799526
Top	55.46169849544819
Top	55.46169849544819
Top	55.44366510251645
Top	55.362442142665635
Top	55.362442142665635
Top	55.326304774492215
Top	55.31726674375732
Top	55.226805085936306
Top	55.226805085936306
Top	55.226805085936306
Top	55.154328932550705
Top	55.14526271584895
Top	55.10898293381942
Top	55.10898293381942
Top	55.10898293381942
Top	55.08175741568164
Top	55.08175741568164
Top	55.036351623268054
Top	55.036351623268054
Top	55.036351623268054
Top	55.036351623268054
Top	55.00909015790027
Top	55.00909015790027
Top	55.00909015790027
Top	55.0
Top	54.91812087098393
Top	54.91812087098393
Top	54.817880294662984
Top	54.74486277268398
Top	54.62600113499065
Top	54.62600113499065
Top	54.62600113499065
Top	54.589376255824725
Top	54.589376255824725
Top	54.589376255824725
Top	54.57105459856901
Top	54.57105459856901
Top	54.57105459856901
Top	54.57105459856901
Top	54.57105459856901
Top	54.56189146281496
Top	54.56189146281496
Top	54.56189146281496
Top	54.48853090330111
Top	54.48853090330111
Top	54.45181356024793
Top	54.45181356024793
Top	54.45181356024793
Top	54.45181356024793
Top	54.45181356024793
Top	54.45181356024793
Top	54.42425929675111
Top	54.405882034941776
Top	54.405882034941776
Top	54.378304497290095
Top	54.3323108288245
Top	54.20332093147061
Top	54.20332093147061
Top	54.147945482723536
Top	54.120236510939236
Top	54.120236510939236
Top	54.08326913195984
Top	54.08326913195984
Top	54.037024344425184
Top	54.037024344425184
Top	54.00925846556311
Top	54.00925846556311
Top	53.907327887774215
Top	53.85164807134504
Top	53.85164807134504
Top	53.85164807134504
Top	53.823786563191554
Top	53.823786563191554
Top	53.81449618829484
Top	53.81449618829484
Top	53.75872022286245
Top	53.75872022286245
Top	53.75872022286245
Top	53.75872022286245
Top	53.600373133029585
Top	53.600373133029585
Top	53.48831648126533
Top	53.48831648126533
Top	53.46026561849464
Top	53.46026561849464
Top	53.46026561849464
Top	53.41348144429457
Top	53.36665625650534
Top	53.36665625650534
Top	53.36665625650534
Top	53.36665625650534
Top	53.36665625650534
Top	53.33854141237835
Top	53.2634959423431
Top	53.23532661682466
Top	53.23532661682466
Top	53.23532661682466
Top	53.225933528685054
Top	53.16013544000805
Top	53.150729063673246
Top	53.150729063673246
Top	53.150729063673246
Top	53.14132102234569
Top	53.14132102234569
Top	53.08483775994799
Top	53.03772242470448
Top	53.03772242470448
Top	53.03772242470448
Top	53.03772242470448
Top	53.03772242470448
Top	53.009433122794285
Top	53.009433122794285
Top	53.009433122794285
Top	53.0
Top	52.952809179494906
Top	52.952809179494906
Top	52.92447448959697
Top	52.92447448959697
Top	52.92447448959697
Top	52.92447448959697
Top	52.92447448959697
Top	52.88667128870941
Top	52.773099207835045
Top	52.69724850502159
Top	52.630789467763066
Top	52.630789467763066
Top	52.630789467763066
Top	52.630789467763066
Top	52.61178575186362
Top	52.61178575186362
Top	52.55473337388365
Top	52.49761899362675
Top	52.49761899362675
Top	52.49761899362675
Top	52.49761899362675
Top	52.478567053607705
Top	52.46903848937962
Top	52.46903848937962
Top	52.43090691567332
Top	52.40229002629561
Top	52.40229002629561
Top	52.392747589718944
Top	52.392747589718944
Top	52.392747589718944
Top	52.392747589718944
Top	52.392747589718944
Top	52.392747589718944
Top	52.392747589718944
Top	52.354560450833695
Top	52.3450093132096
Top	52.32590180780452
Top	52.32590180780452
Top	52.20153254455275
Top	52.20153254455275
Top	52.20153254455275
Top	52.15361924162119
Top	52.08646657242167
Top	52.08646657242167
Top	52.08646657242167
Top	52.03844732503075
Top	52.03844732503075
Top	52.03844732503075
Top	52.009614495783374
Top	52.009614495783374
Top	52.009614495783374
Top	52.009614495783374
Top	52.009614495783374
Top	52.0
Top	52.0
Top	52.0
Top	51.97114584074513
Top	51.97114584074513
Top	51.97114584074513
Top	51.97114584074513
Top	51.97114584074513
Top	51.884487084291386
Top	51.884487084291386
Top	51.86520991955976
Top	51.85556864985669
Top	51.85556864985669
Top	51.85556864985669
Top	51.85556864985669
Top	51.85556864985669
Top	51.85556864985669
Top	51.78802950489621
Top	51.78802950489621
Top	51.78802950489621
Top	51.73973328110612
Top	51.73973328110612
Top	51.66236541235796
Top	51.66236541235796
Top	51.66236541235796
Top	51.66236541235796
Top	51.66236541235796
Top	51.62363799656123
Top	51.62363799656123
Top	51.62363799656123
Top	51.62363799656123
Top	51.62363799656123
Top	51.62363799656123
Top	51.62363799656123
Top	51.62363799656123
Top	51.62363799656123
Top	51.62363799656123
Top	51.62363799656123
Top	51.62363799656123
Top	51.61395160225576
Top	51.54609587543949
Top	51.54609587543949
Top	51.478150704935004
Top	51.478150704935004
Top	51.478150704935004
Top	51.478150704935004
Top	51.478150704935004
Top	51.478150704935004
Top	51.478150704935004
Top	51.42956348249516
Top	51.42956348249516
Top	51.419840528729765
Top	51.419840528729765
Top	51.40038910358559
Top	51.40038910358559
Top	51.35172830587107
Top	51.35172830587107
Top	51.31276644267
Top	51.31276644267
Top	51.31276644267
Top	51.31276644267
Top	51.264022471905186
Top	51.264022471905186
Top	51.24451190127583
Top	51.24451190127583
Top	51.24451190127583
Top	51.24451190127583
Top	51.24451190127583
Top	51.24451190127583
Top	51.24451190127583
Top	51.24451190127583
Top	51.22499389946279
Top	51.22499389946279
Top	51.22499389946279
Top	51.22499389946279
Top	51.19570294468082
Top	51.15662224971465
Top	51.15662224971465
Top	51.10772935672255
Top	51.088159097779204
Top	51.088159097779204
Top	51.088159097779204
Top	51.088159097779204
Top	51.088159097779204
Top	51.088159097779204
Top	51.088159097779204
Top	51.07837115648854
Top	51.07837115648854
Top	51.03920062069938
Top	51.03920062069938
Top	51.03920062069938
Top	51.03920062069938
Top	51.0098029794274
Top	51.0098029794274
Top	51.0098029794274
Top	51.0
Top	51.0
Top	51.0
Top	51.0
Top	51.0
Top	50.99019513592785
Top	50.99019513592785
Top	50.99019513592785
Top	50.99019513592785
Top	50.99019513592785
Top	50.99019513592785
Top	50.99019513592785
Top	50.96076922496363
Top	50.96076922496363
Top	50.96076922496363
Top	50.93132631298737
Top	50.93132631298737
Top	50.92150822589606
Top	50.92150822589606
Top	50.91168824543142
Top	50.80354318352215
Top	50.80354318352215
Top	50.80354318352215
Top	50.80354318352215
Top	50.80354318352215
Top	50.80354318352215
Top	50.80354318352215
Top	50.80354318352215
Top	50.695167422546305
Top	50.695167422546305
Top	50.695167422546305
Top	50.695167422546305
Top	50.695167422546305
Top	50.695167422546305
Top	50.695167422546305
Top	50.695167422546305
Top	50.695167422546305
Top	50.60632371551998
Top	50.60632371551998
Top	50.60632371551998
Top	50.60632371551998
Top	50.60632371551998
Top	50.59644256269407
Top	50.59644256269407
Top	50.59644256269407
Top	50.566787519082126
Top	50.566787519082126
Top	50.566787519082126
Top	50.566787519082126
Top	50.566787519082126
Top	50.566787519082126
Top	50.53711507397311
Top	50.53711507397311
Top	50.53711507397311
Top	50.48762224545735
Top	50.48762224545735
Top	50.48762224545735
Top	50.48762224545735
Top	50.44799302251776
Top	50.44799302251776
Top	50.44799302251776
Top	50.44799302251776
Top	50.44799302251776
Top	50.44799302251776
Top	50.44799302251776
Top	50.44799302251776
Top	50.44799302251776
Top	50.35871324805669
Top	50.35871324805669
Top	50.35871324805669
Top	50.32891812864648
Top	50.32891812864648
Top	50.32891812864648
Top	50.32891812864648
Top	50.28916384272063
Top	50.28916384272063
Top	50.28916384272063
Top	50.28916384272063
Top	50.24937810560445
Top	50.24937810560445
Top	50.24937810560445
Top	50.24937810560445
Top	50.24937810560445
Top	50.24937810560445
Top	50.24937810560445
Top	50.24937810560445
Top	50.21951811795888
Top	50.21951811795888
Top	50.20956084253277
Top	50.20956084253277
Top	50.20956084253277
Top	50.20956084253277
Top	50.15974481593781
Top	50.15974481593781
Top	50.15974481593781
Top	50.08991914547278
Top	50.08991914547278
Top	50.08991914547278
Top	50.08991914547278
Top	50.039984012787215
Top	50.039984012787215
Top	50.00999900019995
Top	50.0
Top	50.0
Top	50.0
Top	50.0
Top	50.0
Top	50.0
Top	50.0
Top	50.0
Top	50.0
Top	50.0
Top	50.0
Top	50.0
Top	49.9799959983992
Top	49.9799959983992
Top	49.92995093127971
Top	49.8196748283246
Top	49.8196748283246
Top	49.8196748283246
Top	49.76946855251722
Top	49.73932046178355
Top	49.72926703662542
Top	49.72926703662542
Top	49.72926703662542
Top	49.678969393496885
Top	49.678969393496885
Top	49.678969393496885
Top	49.678969393496885
Top	49.658836071740545
Top	49.658836071740545
Top	49.658836071740545
Top	49.658836071740545
Top	49.658836071740545
Top	49.658836071740545
Top	49.64876634922564
Top	49.64876634922564
Top	49.64876634922564
Top	49.64876634922564
Top	49.64876634922564
Top	49.64876634922564
Top	49.64876634922564
Top	49.64876634922564
Top	49.64876634922564
Top	49.64876634922564
Top	49.64876634922564
Top	49.64876634922564
Top	49.64876634922564
Top	49.64876634922564
Top	49.64876634922564
Top	49.64876634922564
Top	49.57822102496216
Top	49.57822102496216
Top	49.57822102496216
Top	49.51767361255979
Top	49.51767361255979
Top	49.49747468305833
Top	49.49747468305833
Top	49.49747468305833
Top	49.47726750741192
Top	49.47726750741192
Top	49.47726750741192
Top	49.4064773081425
Top	49.4064773081425
Top	49.4064773081425
Top	49.39635614091387
Top	49.39635614091387
Top	49.39635614091387
Top	49.39635614091387
Top	49.39635614091387
Top	49.39635614091387
Top	49.36598018878993
Top	49.36598018878993
Top	49.36598018878993
Top	49.33558553417604
Top	49.33558553417604
Top	49.33558553417604
Top	49.25444142409901
Top	49.25444142409901
Top	49.25444142409901
Top	49.25444142409901
Top	49.25444142409901
Top	49.24428900898052
Top	49.24428900898052
Top	49.24428900898052
Top	49.24428900898052
Top	49.24428900898052
Top	49.24428900898052
Top	49.24428900898052
Top	49.24428900898052
Top	49.24428900898052
Top	49.24428900898052
Top	49.24428900898052
Top	49.20365840057018
Top	49.193495504995376
Top	49.193495504995376
Top	49.193495504995376
Top	49.193495504995376
Top	49.16299421312742
Top	49.16299421312742
Top	49.09175083453431
Top	49.09175083453431
Top	49.09175083453431
Top	49.09175083453431
Top	49.040799340956916
Top	49.040799340956916
Top	49.040799340956916
Top	49.040799340956916
Top	49.040799340956916
Top	49.040799340956916
Top	49.040799340956916
Top	49.040799340956916
Top	49.040799340956916
Top	49.040799340956916
Top	49.040799340956916
Top	49.040799340956916
Top	49.040799340956916
Top	49.040799340956916
Top	49.040799340956916
Top	49.040799340956916
Top	49.03060268852505
Top	49.01020301937138
Top	49.01020301937138
Top	49.01020301937138
Top	49.0
Top	49.0
Top	48.91829923454004
Top	48.91829923454004
Top	48.91829923454004
Top	48.877397639399746
Top	48.877397639399746
Top	48.877397639399746
Top	48.877397639399746
Top	48.84669896727925
Top	48.84669896727925
Top	48.84669896727925
Top	48.84669896727925
Top	48.84669896727925
Top	48.83646178829912
Top	48.83646178829912
Top	48.83646178829912
Top	48.83646178829912
Top	48.83646178829912
Top	48.83646178829912
Top	48.82622246293481
Top	48.82622246293481
Top	48.82622246293481
Top	48.82622246293481
Top	48.82622246293481
Top	48.79549159502341
Top	48.79549159502341
Top	48.79549159502341
Top	48.76474136094644
Top	48.76474136094644
Top	48.76474136094644
Top	48.76474136094644
Top	48.76474136094644
Top	48.76474136094644
Top	48.76474136094644
Top	48.76474136094644
Top	48.75448697299562
Top	48.75448697299562
Top	48.703182647543684
Top	48.703182647543684
Top	48.703182647543684
Top	48.703182647543684
Top	48.662100242385755
Top	48.662100242385755
Top	48.60041152089147
Top	48.54894437575342
Top	48.54894437575342
Top	48.54894437575342
Top	48.54894437575342
Top	48.507731342539614
Top	48.507731342539614
Top	48.507731342539614
Top	48.507731342539614
Top	48.507731342539614
Top	48.507731342539614
Top	48.507731342539614
Top	48.46648326421054
Top	48.41487374764082
Top	48.41487374764082
Top	48.41487374764082
Top	48.41487374764082
Top	48.41487374764082
Top	48.373546489791295
Top	48.373546489791295
Top	48.373546489791295
Top	48.33218389437829
Top	48.30113870293329
Top	48.30113870293329
Top	48.30113870293329
Top	48.27007354458868
Top	48.27007354458868
Top	48.27007354458868
Top	48.25971404805462
Top	48.25971404805462
Top	48.25971404805462
Top	48.25971404805462
Top	48.25971404805462
Top	48.25971404805462
Top	48.16637831516918
Top	48.16637831516918
Top	48.16637831516918
Top	48.16637831516918
Top	48.16637831516918
Top	48.16637831516918
Top	48.16637831516918
Top	48.16637831516918
Top	48.16637831516918
Top	48.16637831516918
Top	48.104053883222775
Top	48.104053883222775
Top	48.104053883222775
Top	48.104053883222775
Top	48.093658625644196
Top	48.093658625644196
Top	48.093658625644196
Top	48.093658625644196
Top	48.093658625644196
Top	48.08326112068523
Top	48.08326112068523
Top	48.08326112068523
Top	48.08326112068523
Top	48.08326112068523
Top	48.08326112068523
Top	48.05205510693585
Top	48.05205510693585
Top	48.05205510693585
Top	48.05205510693585
Top	48.05205510693585
Top	48.05205510693585
Top	48.05205510693585
Top	48.041648597857254
Top	48.041648597857254
Top	48.041648597857254
Top	48.041648597857254
Top	48.041648597857254
Top	48.041648597857254
Top	48.041648597857254
Top	48.02082881417188
Top	48.02082881417188
Top	48.02082881417188
Top	48.02082881417188
Top	48.02082881417188
Top	48.010415536631214
Top	48.010415536631214
Top	48.010415536631214
Top	48.010415536631214
Top	48.010415536631214
Top	48.010415536631214
Top	48.0
Top	48.0
Top	47.92702786528704
Top	47.92702786528704
Top	47.92702786528704
Top	47.92702786528704
Top	47.92702786528704
Top	47.885279575251516
Top	47.885279575251516
Top	47.885279575251516
Top	47.885279575251516
Top	47.885279575251516
Top	47.885279575251516
Top	47.853944456021594
Top	47.853944456021594
Top	47.853944456021594
Top	47.853944456021594
Top	47.853944456021594
Top	47.853944456021594
Top	47.80167361086848
Top	47.80167361086848
Top	47.80167361086848
Top	47.80167361086848
Top	47.80167361086848
Top	47.80167361086848
Top	47.75981574503821
Top	47.75981574503821
Top	47.70744176750625
Top	47.70744176750625
Top	47.67598976424087
Top	47.67598976424087
Top	47.67598976424087
Top	47.67598976424087
Top	47.634021455258214
Top	47.634021455258214
Top	47.634021455258214
Top	47.53945729601885
Top	47.53945729601885
Top	47.53945729601885
Top	47.53945729601885
Top	47.53945729601885
Top	47.53945729601885
Top	47.53945729601885
Top	47.53945729601885
Top	47.51841748206689
Top	47.51841748206689
Top	47.51841748206689
Top	47.51841748206689
Top	47.51841748206689
Top	47.50789408087881
Top	47.50789408087881
Top	47.50789408087881
Top	47.50789408087881
Top	47.50789408087881
Top	47.50789408087881
Top	47.43416490252569
Top	47.43416490252569
Top	47.43416490252569
Top	47.43416490252569
Top	47.43416490252569
Top	47.43416490252569
Top	47.43416490252569
Top	47.43416490252569
Top	47.4236228055175
Top	47.4236228055175
Top	47.4236228055175
Top	47.41307836451879
Top	47.38143096192854
Top	47.38143096192854
Top	47.38143096192854
Top	47.38143096192854
Top	47.38143096192854
Top	47.38143096192854
Top	47.38143096192854
Top	47.38143096192854
Top	47.29693436154187
Top	47.29693436154187
Top	47.29693436154187
Top	47.29693436154187
Top	47.265209192385896
Top	47.265209192385896
Top	47.265209192385896
Top	47.265209192385896
Top	47.265209192385896
Top	47.265209192385896
Top	47.20169488482379
Top	47.20169488482379
Top	47.20169488482379
Top	47.16990566028302
Top	47.16990566028302
Top	47.16990566028302
Top	47.16990566028302
Top	47.16990566028302
Top	47.16990566028302
Top	47.16990566028302
Top	47.16990566028302
Top	47.16990566028302
Top	47.16990566028302
Top	47.16990566028302
Top	47.16990566028302
Top	47.16990566028302
Top	47.16990566028302
Top	47.16990566028302
Top	47.16990566028302
Top	47.16990566028302
Top	47.12748667179272
Top	47.12748667179272
Top	47.12748667179272
Top	47.12748667179272
Top	47.12748667179272
Top	47.095647357266465
Top	47.095647357266465
Top	47.095647357266465
Top	47.07440918375928
Top	47.07440918375928
Top	47.07440918375928
Top	47.07440918375928
Top	47.07440918375928
Top	47.042533945356304
Top	47.042533945356304
Top	47.042533945356304
Top	47.042533945356304
Top	47.042533945356304
Top	47.042533945356304
Top	47.042533945356304
Top	47.01063709417264
Top	47.01063709417264
Top	47.01063709417264
Top	47.01063709417264
Top	47.01063709417264
Top	47.01063709417264
Top	47.01063709417264
Top	47.01063709417264
Top	47.01063709417264
Top	47.01063709417264
Top	47.01063709417264
Top	47.0
Top	47.0
Top	47.0
Top	47.0
Top	47.0
Top	46.95742752749558
Top	46.95742752749558
Top	46.95742752749558
Top	46.95742752749558
Top	46.95742752749558
Top	46.95742752749558
Top	46.95742752749558
Top	46.95742752749558
Top	46.95742752749558
Top	46.95742752749558
Top	46.87216658103186
Top	46.87216658103186
Top	46.87216658103186
Top	46.87216658103186
Top	46.87216658103186
Top	46.87216658103186
Top	46.87216658103186
Top	46.87216658103186
Top	46.87216658103186
Top	46.861498055439924
Top	46.861498055439924
Top	46.84015371452148
Top	46.84015371452148
Top	46.84015371452148
Top	46.84015371452148
Top	46.8187996428785
Top	46.8187996428785
Top	46.8187996428785
Top	46.8187996428785
Top	46.8187996428785
Top	46.75467891024384
Top	46.75467891024384
Top	46.75467891024384
Top	46.75467891024384
Top	46.75467891024384
Top	46.69047011971501
Top	46.69047011971501
Top	46.69047011971501
Top	46.69047011971501
Top	46.69047011971501
Top	46.69047011971501
Top	46.66904755831214
Top	46.66904755831214
Top	46.647615158762406
Top	46.647615158762406
Top	46.647615158762406
Top	46.647615158762406
Top	46.647615158762406
Top	46.647615158762406
Top	46.647615158762406
Top	46.647615158762406
Top	46.61544808322666
Top	46.61544808322666
Top	46.61544808322666
Top	46.61544808322666
Top	46.61544808322666
Top	46.61544808322666
Top	46.61544808322666
Top	46.57252408878007
Top	46.57252408878007
Top	46.57252408878007
Top	46.57252408878007
Top	46.52956049652737
Top	46.52956049652737
Top	46.52956049652737
Top	46.52956049652737
Top	46.52956049652737
Top	46.52956049652737
Top	46.52956049652737
Top	46.52956049652737
Top	46.51881339845203
Top	46.51881339845203
Top	46.51881339845203
Top	46.51881339845203
Top	46.51881339845203
Top	46.51881339845203
Top	46.486557196677836
Top	46.400431032480725
Top	46.400431032480725
Top	46.400431032480725
Top	46.400431032480725
Top	46.400431032480725
Top	46.400431032480725
Top	46.389654018972806
Top	46.389654018972806
Top	46.389654018972806
Top	46.389654018972806
Top	46.389654018972806
Top	46.389654018972806
Top	46.32493928760188
Top	46.32493928760188
Top	46.32493928760188
Top	46.32493928760188
Top	46.32493928760188
Top	46.32493928760188
Top	46.32493928760188
Top	46.32493928760188
Top	46.2709412050371
Top	46.2709412050371
Top	46.2709412050371
Top	46.2709412050371
Top	46.238512086787566
Top	46.238512086787566
Top	46.238512086787566
Top	46.238512086787566
Top	46.238512086787566
Top	46.238512086787566
Top	46.238512086787566
Top	46.238512086787566
Top	46.22769732530488
Top	46.22769732530488
Top	46.22769732530488
Top	46.17358552246078
Top	46.17358552246078
Top	46.17358552246078
Top	46.17358552246078
Top	46.17358552246078
Top	46.17358552246078
Top	46.17358552246078
Top	46.17358552246078
Top	46.17358552246078
Top	46.17358552246078
Top	46.14108798023731
Top	46.14108798023731
Top	46.14108798023731
Top	46.14108798023731
Top	46.09772228646444
Top	46.09772228646444
Top	46.09772228646444
Top	46.09772228646444
Top	46.09772228646444
Top	46.09772228646444
Top	46.09772228646444
Top	46.09772228646444
Top	46.09772228646444
Top	46.09772228646444
Top	46.09772228646444
Top	46.09772228646444
Top	46.09772228646444
Top	46.09772228646444
Top	46.09772228646444
Top	46.09772228646444
Top	46.09772228646444
Top	46.09772228646444
Top	46.09772228646444
Top	46.09772228646444
Top	46.06517122512408
Top	46.06517122512408
Top	46.06517122512408
Top	46.06517122512408
Top	46.04345773288535
Top	46.04345773288535
Top	46.04345773288535
Top	46.04345773288535
Top	46.04345773288535
Top	46.04345773288535
Top	46.04345773288535
Top	46.04345773288535
Top	46.010868281309364
Top	46.010868281309364
Top	46.010868281309364
Top	46.010868281309364
Top	46.010868281309364
Top	46.010868281309364
Top	46.010868281309364
Top	46.010868281309364
Top	46.010868281309364
Top	46.010868281309364
Top	46.010868281309364
Top	46.0
Top	46.0
Top	46.0
Top	46.0
Top	45.967379738244816
Top	45.967379738244816
Top	45.89117562233506
Top	45.89117562233506
Top	45.89117562233506
Top	45.89117562233506
Top	45.89117562233506
Top	45.89117562233506
Top	45.880278987817846
Top	45.880278987817846
Top	45.880278987817846
Top	45.880278987817846
Top	45.880278987817846
Top	45.803929962395145
Top	45.803929962395145
Top	45.803929962395145
Top	45.803929962395145
Top	45.803929962395145
Top	45.79301256742124
Top	45.79301256742124
Top	45.79301256742124
Top	45.79301256742124
Top	45.70557952810576
Top	45.70557952810576
Top	45.70557952810576
Top	45.70557952810576
Top	45.70557952810576
Top	45.70557952810576
Top	45.70557952810576
Top	45.69463863518345
Top	45.69463863518345
Top	45.65084884205331
Top	45.65084884205331
Top	45.65084884205331
Top	45.617978911828175
Top	45.617978911828175
Top	45.617978911828175
Top	45.617978911828175
Top	45.617978911828175
Top	45.60701700396552
Top	45.60701700396552
Top	45.60701700396552
Top	45.60701700396552
Top	45.60701700396552
Top	45.60701700396552
Top	45.60701700396552
Top	45.60701700396552
Top	45.60701700396552
Top	45.60701700396552
Top	45.60701700396552
Top	45.60701700396552
Top	45.5411901469428
Top	45.5411901469428
Top	45.5411901469428
Top	45.5411901469428
Top	45.5411901469428
Top	45.5411901469428
Top	45.5411901469428
Top	45.5411901469428
Top	45.48626166217664
Top	45.48626166217664
Top	45.48626166217664
Top	45.48626166217664
Top	45.48626166217664
Top	45.48626166217664
Top	45.45327270945405
Top	45.45327270945405
Top	45.45327270945405
Top	45.45327270945405
Top	45.45327270945405
Top	45.45327270945405
Top	45.35416188179427
Top	45.35416188179427
Top	45.35416188179427
Top	45.35416188179427
Top	45.35416188179427
Top	45.35416188179427
Top	45.35416188179427
Top	45.35416188179427
Top	45.34313619501854
Top	45.34313619501854
Top	45.34313619501854
Top	45.34313619501854
Top	45.34313619501854
Top	45.34313619501854
Top	45.34313619501854
Top	45.34313619501854
Top	45.34313619501854
Top	45.34313619501854
Top	45.34313619501854
Top	45.31004303683677
Top	45.31004303683677
Top	45.31004303683677
Top	45.31004303683677
Top	45.31004303683677
Top	45.31004303683677
Top	45.31004303683677
Top	45.27692569068709
Top	45.27692569068709
Top	45.27692569068709
Top	45.27692569068709
Top	45.27692569068709
Top	45.27692569068709
Top	45.27692569068709
Top	45.27692569068709
Top	45.27692569068709
Top	45.27692569068709
Top	45.27692569068709
Top	45.27692569068709
Top	45.27692569068709
Top	45.27692569068709
Top	45.27692569068709
Top	45.27692569068709
Top	45.27692569068709
Top	45.27692569068709
Top	45.254833995939045
Top	45.221676218380054
Top	45.221676218380054
Top	45.221676218380054
Top	45.221676218380054
Top	45.221676218380054
Top	45.221676218380054
Top	45.221676218380054
Top	45.221676218380054
Top	45.221676218380054
Top	45.221676218380054
Top	45.18849411078001
Top	45.18849411078001
Top	45.18849411078001
Top	45.17742799230607
Top	45.17742799230607
Top	45.17742799230607
Top	45.17742799230607
Top	45.17742799230607
Top	45.17742799230607
Top	45.17742799230607
Top	45.17742799230607
Top	45.17742799230607
Top	45.17742799230607
Top	45.17742799230607
Top	45.17742799230607
Top	45.12205669071391
Top	45.12205669071391
Top	45.12205669071391
Top	45.12205669071391
Top	45.12205669071391
Top	45.09988913511872
Top	45.09988913511872
Top	45.09988913511872
Top	45.09988913511872
Top	45.044422518220834
Top	45.044422518220834
Top	45.044422518220834
Top	45.044422518220834
Top	45.044422518220834
Top	45.0111097397076
Top	45.0111097397076
Top	45.0111097397076
Top	45.0111097397076
Top	45.0111097397076
Top	45.0111097397076
Top	45.0111097397076
Top	45.0111097397076
Top	45.0
Top	45.0
Top	45.0
Top	45.0
Top	45.0
Top	45.0
Top	45.0
Top	45.0
Top	44.94441010848846
Top	44.94441010848846
Top	44.94441010848846
Top	44.94441010848846
Top	44.94441010848846
Top	44.94441010848846
Top	44.94441010848846
Top	44.94441010848846
Top	44.94441010848846
Top	44.94441010848846
Top	44.94441010848846
Top	44.94441010848846
Top	44.94441010848846
Top	44.94441010848846
Top	44.94441010848846
Top	44.94441010848846
Top	44.94441010848846
Top	44.94441010848846
Top	44.94441010848846
Top	44.9221548904324
Top	44.9221548904324
Top	44.9221548904324
Top	44.9221548904324
Top	44.9221548904324
Top	44.9221548904324
Top	44.9221548904324
Top	44.9221548904324
Top	44.91102314577124
Top	44.91102314577124
Top	44.91102314577124
Top	44.91102314577124
Top	44.91102314577124
Top	44.91102314577124
Top	44.82186966202994
Top	44.82186966202994
Top	44.82186966202994
Top	44.77722635447622
Top	44.77722635447622
Top	44.77722635447622
Top	44.77722635447622
Top	44.77722635447622
Top	44.77722635447622
Top	44.77722635447622
Top	44.77722635447622
Top	44.77722635447622
Top	44.77722635447622
Top	44.77722635447622
Top	44.77722635447622
Top	44.77722635447622
Top	44.77722635447622
Top	44.77722635447622
Top	44.77722635447622
Top	44.77722635447622
Top	44.77722635447622
Top	44.721359549995796
Top	44.721359549995796
Top	44.721359549995796
Top	44.721359549995796
Top	44.721359549995796
Top	44.721359549995796
Top	44.721359549995796
Top	44.721359549995796
Top	44.721359549995796
Top	44.721359549995796
Top	44.721359549995796
Top	44.721359549995796
Top	44.721359549995796
Top	44.721359549995796
Top	44.721359549995796
Top	44.721359549995796
Top	44.68780594300866
Top	44.68780594300866
Top	44.68780594300866
Top	44.68780594300866
Top	44.68780594300866
Top	44.68780594300866
Top	44.68780594300866
Top	44.68780594300866
Top	44.68780594300866
Top	44.68780594300866
Top	44.654227123532216
Top	44.654227123532216
Top	44.654227123532216
Top	44.654227123532216
Top	44.654227123532216
Top	44.654227123532216
Top	44.654227123532216
Top	44.654227123532216
Top	44.654227123532216
Top	44.64302857109943
Top	44.64302857109943
Top	44.64302857109943
Top	44.64302857109943
Top	44.64302857109943
Top	44.64302857109943
Top	44.598206241955516
Top	44.598206241955516
Top	44.598206241955516
Top	44.598206241955516
Top	44.598206241955516
Top	44.598206241955516
Top	44.598206241955516
Top	44.598206241955516
Top	44.598206241955516
Top	44.598206241955516
Top	44.598206241955516
Top	44.553338819890925
Top	44.553338819890925
Top	44.553338819890925
Top	44.553338819890925
Top	44.553338819890925
Top	44.553338819890925
Top	44.553338819890925
Top	44.553338819890925
Top	44.553338819890925
Top	44.553338819890925
Top	44.553338819890925
Top	44.553338819890925
Top	44.553338819890925
Top	44.553338819890925
Top	44.553338819890925
Top	44.553338819890925
Top	44.553338819890925
Top	44.41846462902562
Top	44.41846462902562
Top	44.41846462902562
Top	44.41846462902562
Top	44.41846462902562
Top	44.40720662234904
Top	44.40720662234904
Top	44.40720662234904
Top	44.40720662234904
Top	44.40720662234904
Top	44.40720662234904
Top	44.40720662234904
Top	44.40720662234904
Top	44.40720662234904
Top	44.40720662234904
Top	44.40720662234904
Top	44.40720662234904
Top	44.40720662234904
Top	44.384682042344295
Top	44.384682042344295
Top	44.384682042344295
Top	44.384682042344295
Top	44.384682042344295
Top	44.384682042344295
Top	44.384682042344295
Top	44.384682042344295
Top	44.384682042344295
Top	44.384682042344295
Top	44.384682042344295
Top	44.384682042344295
Top	44.384682042344295
Top	44.294469180700204
Top	44.294469180700204
Top	44.294469180700204
Top	44.294469180700204
Top	44.294469180700204
Top	44.294469180700204
Top	44.294469180700204
Top	44.294469180700204
Top	44.294469180700204
Top	44.294469180700204
Top	44.28317965096906
Top	44.28317965096906
Top	44.28317965096906
Top	44.28317965096906
Top	44.28317965096906
Top	44.28317965096906
Top	44.28317965096906
Top	44.28317965096906
Top	44.27188724235731
Top	44.27188724235731
Top	44.27188724235731
Top	44.27188724235731
Top	44.27188724235731
Top	44.27188724235731
Top	44.27188724235731
Top	44.204072210600685
Top	44.204072210600685
Top	44.204072210600685
Top	44.204072210600685
Top	44.204072210600685
Top	44.204072210600685
Top	44.181444068749045
Top	44.181444068749045
Top	44.181444068749045
Top	44.181444068749045
Top	44.14748010928823
Top	44.14748010928823
Top	44.14748010928823
Top	44.14748010928823
Top	44.14748010928823
Top	44.10215414239989
Top	44.10215414239989
Top	44.10215414239989
Top	44.10215414239989
Top	44.10215414239989
Top	44.10215414239989
Top	44.10215414239989
Top	44.10215414239989
Top	44.10215414239989
Top	44.10215414239989
Top	44.10215414239989
Top	44.10215414239989
Top	44.04543109109048
Top	44.04543109109048
Top	44.04543109109048
Top	44.04543109109048
Top	44.04543109109048
Top	44.04543109109048
Top	44.04543109109048
Top	44.04543109109048
Top	44.04543109109048
Top	44.04543109109048
Top	44.04543109109048
Top	44.04543109109048
Top	44.01136216933077
Top	44.01136216933077
Top	44.01136216933077
Top	44.01136216933077
Top	44.01136216933077
Top	44.01136216933077
Top	44.01136216933077
Top	44.01136216933077
Top	44.01136216933077
Top	44.01136216933077
Top	44.01136216933077
Top	44.01136216933077
Top	44.01136216933077
Top	44.0
Top	44.0
Top	44.0
Top	44.0
Top	43.965895873961216
Top	43.965895873961216
Top	43.965895873961216
Top	43.965895873961216
Top	43.965895873961216
Top	43.965895873961216
Top	43.965895873961216
Top	43.965895873961216
Top	43.965895873961216
Top	43.965895873961216
Top	43.93176527297759
Top	43.93176527297759
Top	43.93176527297759
Top	43.93176527297759
Top	43.93176527297759
Top	43.93176527297759
Top	43.93176527297759
Top	43.93176527297759
Top	43.93176527297759
Top	43.93176527297759
Top	43.93176527297759
Top	43.93176527297759
Top	43.93176527297759
Top	43.93176527297759
Top	43.93176527297759
Top	43.93176527297759
Top	43.93176527297759
Top	43.93176527297759
Top	43.93176527297759
Top	43.93176527297759
Top	43.9089968002003
Top	43.9089968002003
Top	43.9089968002003
Top	43.9089968002003
Top	43.9089968002003
Top	43.9089968002003
Top	43.86342439892262
Top	43.86342439892262
Top	43.86342439892262
Top	43.86342439892262
Top	43.86342439892262
Top	43.86342439892262
Top	43.86342439892262
Top	43.86342439892262
Top	43.86342439892262
Top	43.86342439892262
Top	43.86342439892262
Top	43.86342439892262
Top	43.86342439892262
Top	43.840620433565945
Top	43.840620433565945
Top	43.829214001622255
Top	43.829214001622255
Top	43.829214001622255
Top	43.829214001622255
Top	43.829214001622255
Top	43.829214001622255
Top	43.829214001622255
Top	43.829214001622255
Top	43.829214001622255
Top	43.829214001622255
Top	43.829214001622255
Top	43.73785545725808
Top	43.73785545725808
Top	43.73785545725808
Top	43.73785545725808
Top	43.73785545725808
Top	43.73785545725808
Top	43.73785545725808
Top	43.73785545725808
Top	43.68065933568311
Top	43.68065933568311
Top	43.68065933568311
Top	43.68065933568311
Top	43.68065933568311
Top	43.68065933568311
Top	43.68065933568311
Top	43.68065933568311
Top	43.68065933568311
Top	43.657759905886145
Top	43.657759905886145
Top	43.657759905886145
Top	43.657759905886145
Top	43.657759905886145
Top	43.657759905886145
Top	43.657759905886145
Top	43.657759905886145
Top	43.657759905886145
Top	43.60045871318328
Top	43.60045871318328
Top	43.60045871318328
Top	43.60045871318328
Top	43.60045871318328
Top	43.60045871318328
Top	43.60045871318328
Top	43.60045871318328
Top	43.60045871318328
Top	43.56604182158393
Top	43.56604182158393
Top	43.56604182158393
Top	43.56604182158393
Top	43.56604182158393
Top	43.56604182158393
Top	43.56604182158393
Top	43.56604182158393
Top	43.56604182158393
Top	43.56604182158393
Top	43.56604182158393
Top	43.56604182158393
Top	43.56604182158393
Top	43.56604182158393
Top	43.46262762420146
Top	43.46262762420146
Top	43.46262762420146
Top	43.46262762420146
Top	43.46262762420146
Top	43.46262762420146
Top	43.46262762420146
Top	43.46262762420146
Top	43.46262762420146
Top	43.41658669218482
Top	43.41658669218482
Top	43.41658669218482
Top	43.41658669218482
Top	43.41658669218482
Top	43.41658669218482
Top	43.41658669218482
Top	43.41658669218482
Top	43.41658669218482
Top	43.41658669218482
Top	43.41658669218482
Top	43.41658669218482
Top	43.41658669218482
Top	43.41658669218482
Top	43.41658669218482
Top	43.41658669218482
Top	43.41658669218482
Top	43.41658669218482
Top	43.41658669218482
Top	43.41658669218482
Top	43.41658669218482
Top	43.41658669218482
Top	43.41658669218482
Top	43.41658669218482
Top	43.41658669218482
Top	43.41658669218482
Top	43.41658669218482
Top	43.41658669218482
Top	43.41658669218482
Top	43.41658669218482
Top	43.41658669218482
Top	43.41658669218482
Top	43.41658669218482
Top	43.41658669218482
Top	43.41658669218482
Top	43.41658669218482
Top	43.41658669218482
Top	43.41658669218482
Top	43.382023926967726
Top	43.382023926967726
Top	43.382023926967726
Top	43.382023926967726
Top	43.382023926967726
Top	43.382023926967726
Top	43.32435804486894
Top	43.32435804486894
Top	43.32435804486894
Top	43.32435804486894
Top	43.32435804486894
Top	43.32435804486894
Top	43.32435804486894
Top	43.289721643826724
Top	43.289721643826724
Top	43.289721643826724
Top	43.289721643826724
Top	43.289721643826724
Top	43.289721643826724
Top	43.289721643826724
Top	43.289721643826724
Top	43.289721643826724
Top	43.289721643826724
Top	43.278170016764804
Top	43.278170016764804
Top	43.278170016764804
Top	43.278170016764804
Top	43.278170016764804
Top	43.278170016764804
Top	43.278170016764804
Top	43.278170016764804
Top	43.266615305567875
Top	43.266615305567875
Top	43.266615305567875
Top	43.266615305567875
Top	43.266615305567875
Top	43.266615305567875
Top	43.266615305567875
Top	43.266615305567875
Top	43.266615305567875
Top	43.266615305567875
Top	43.266615305567875
Top	43.266615305567875
Top	43.266615305567875
Top	43.266615305567875
Top	43.266615305567875
Top	43.266615305567875
Top	43.266615305567875
Top	43.18564576337837
Top	43.18564576337837
Top	43.18564576337837
Top	43.18564576337837
Top	43.18564576337837
Top	43.18564576337837
Top	43.18564576337837
[truncated: 998,000+ more rows]
