# Supplementary material for: descSPIM: an affordable and easy-to-build light-sheet microscope optimized for tissue clearing techniques
Source: Nat Commun. 2024 Jun 12;15:4941. doi: 10.1038/s41467-024-49131-1 (PMC11169475; doi:10.1038/s41467-024-49131-1)
Supplement: Supplementary file 11 — Source Data [file 41467_2024_49131_MOESM11_ESM.zip › SourceFile_Otomo_Omura/SourceFile_Otomo_Omura_sfig19_fg.csv]

Image	Value
Image 1	0
Image 2	0
Image 3	1
Image 3	1
Image 3	1
Image 3	1
Image 3	1
Image 3	1
Image 3	1
Image 3	1
Image 3	1
Image 3	1
Image 3	1
Image 3	1
Image 3	1
Image 3	1
Image 3	1
Image 3	1
Image 3	1
Image 3	1
Image 3	1
Image 3	1
Image 4	1
Image 4	1
Image 4	1
Image 4	1
Image 4	1
Image 4	1
Image 4	1
Image 4	1
Image 4	1
Image 4	1
Image 4	1
Image 4	1
Image 4	1
Image 4	1
Image 4	1
Image 4	1
Image 4	1
Image 4	1
Image 4	1
Image 4	1
Image 4	1
Image 4	1
Image 4	1
Image 4	1
Image 4	1
Image 4	1
Image 4	1
Image 4	1
Image 4	1
Image 4	1
Image 4	1
Image 4	1
Image 4	1
Image 4	1
Image 4	1
Image 4	1
Image 4	1
Image 4	1
Image 4	1
Image 4	1
Image 4	1
Image 4	1
Image 4	1
Image 4	1
Image 4	1
Image 4	1
Image 4	1
Image 4	1
Image 4	1
Image 4	1
Image 4	1
Image 4	1
Image 4	1
Image 4	1
Image 4	1
Image 4	1
Image 4	1
Image 4	1
Image 4	1
Image 4	1
Image 4	1
Image 4	1
Image 4	1
Image 4	1
Image 4	1
Image 4	1
Image 4	1
Image 4	1
Image 4	1
Image 4	1
Image 4	1
Image 4	1
Image 4	1
Image 4	1
Image 4	1
Image 4	1
Image 4	1
Image 4	1
Image 4	1
Image 4	1
Image 4	1
Image 4	1
Image 4	1
Image 4	1
Image 4	1
Image 4	1
Image 4	1
Image 4	1
Image 4	1
Image 4	1
Image 4	1
Image 4	1
Image 4	1
Image 4	1
Image 4	1
Image 4	1
Image 4	1
Image 4	1
Image 4	1
Image 4	1
Image 4	1
Image 4	1
Image 4	1
Image 4	1
Image 4	1
Image 4	1
Image 4	1
Image 4	1
Image 4	1
Image 4	1
Image 4	1
Image 4	1
Image 4	1
Image 4	1
Image 4	1
Image 4	1
Image 4	1
Image 4	1
Image 4	1
Image 4	1
Image 4	1
Image 4	1
Image 4	1
Image 4	1
Image 4	1
Image 4	1
Image 4	1
Image 4	1
Image 4	1
Image 4	1
Image 4	1
Image 4	1
Image 4	1
Image 4	1
Image 4	1
Image 4	1
Image 4	1
Image 4	1
Image 4	1
Image 4	1
Image 4	1
Image 4	1
Image 4	1
Image 4	1
Image 4	1
Image 4	1
Image 4	1
Image 4	1
Image 4	1
Image 4	1
Image 4	1
Image 4	1
Image 4	1
Image 4	1
Image 4	1
Image 4	1
Image 4	1
Image 4	1
Image 4	1
Image 4	1
Image 4	1
Image 4	1
Image 4	1
Image 4	1
Image 4	1
Image 4	1
Image 4	1
Image 4	1
Image 4	1
Image 4	1
Image 4	1
Image 4	1
Image 4	1
Image 4	1
Image 4	1
Image 4	1
Image 4	1
Image 4	1
Image 4	1
Image 4	1
Image 4	1
Image 4	1
Image 4	1
Image 4	1
Image 4	1
Image 4	1
Image 4	1
Image 4	1
Image 4	1
Image 4	1
Image 4	1
Image 4	1
Image 4	1
Image 4	1
Image 4	1
Image 4	1
Image 4	1
Image 4	1
Image 4	1
Image 4	1
Image 4	1
Image 4	1
Image 4	1
Image 4	1
Image 4	1
Image 4	1
Image 4	1
Image 4	1
Image 4	1
Image 4	1
Image 4	1
Image 4	1
Image 4	1
Image 4	1
Image 4	1
Image 4	1
Image 4	1
Image 4	1
Image 4	1
Image 4	1
Image 4	1
Image 4	1
Image 4	1
Image 4	1
Image 4	1
Image 4	1
Image 4	1
Image 4	1
Image 4	1
Image 4	1
Image 4	1
Image 4	1
Image 4	1
Image 4	1
Image 4	1
Image 4	1
Image 4	1
Image 4	1
Image 4	1
Image 4	1
Image 4	1
Image 4	1
Image 4	1
Image 4	1
Image 4	1
Image 4	1
Image 4	1
Image 4	1
Image 4	1
Image 4	1
Image 4	1
Image 4	1
Image 4	1
Image 4	1
Image 4	1
Image 4	1
Image 4	1
Image 4	1
Image 4	1
Image 4	1
Image 4	1
Image 4	1
Image 4	1
Image 4	1
Image 4	1
Image 4	1
Image 4	1
Image 4	1
Image 4	1
Image 4	1
Image 4	1
Image 4	1
Image 4	1
Image 4	1
Image 4	1
Image 4	1
Image 4	1
Image 4	1
Image 4	1
Image 4	1
Image 4	1
Image 4	1
Image 4	1
Image 4	1
Image 4	1
Image 4	1
Image 4	1
Image 4	1
Image 4	1
Image 4	1
Image 4	1
Image 4	1
Image 4	1
Image 4	1
Image 4	1
Image 4	1
Image 4	1
Image 4	1
Image 4	1
Image 4	1
Image 4	1
Image 4	1
Image 4	1
Image 4	1
Image 4	1
Image 4	1
Image 4	1
Image 4	1
Image 4	1
Image 4	1
Image 4	1
Image 4	1
Image 4	1
Image 4	1
Image 4	1
Image 4	1
Image 4	1
Image 4	1
Image 4	1
Image 4	1
Image 4	1
Image 4	1
Image 4	1
Image 4	1
Image 4	1
Image 4	1
Image 4	1
Image 4	1
Image 4	1
Image 4	1
Image 4	1
Image 4	1
Image 4	1
Image 4	1
Image 4	1
Image 4	1
Image 4	1
Image 4	1
Image 4	1
Image 4	1
Image 4	1
Image 4	1
Image 4	1
Image 4	1
Image 4	1
Image 4	1
Image 4	1
Image 4	1
Image 4	1
Image 4	1
Image 4	1
Image 4	1
Image 4	1
Image 4	1
Image 4	1
Image 4	1
Image 4	1
Image 4	1
Image 4	1
Image 4	1
Image 4	1
Image 4	1
Image 4	1
Image 4	1
Image 4	1
Image 4	1
Image 4	1
Image 4	1
Image 4	1
Image 4	1
Image 4	1
Image 4	1
Image 4	1
Image 4	1
Image 4	1
Image 4	1
Image 4	1
Image 4	1
Image 4	1
Image 4	1
Image 4	1
Image 4	1
Image 4	1
Image 4	1
Image 4	1
Image 4	1
Image 4	1
Image 4	1
Image 4	1
Image 4	1
Image 4	1
Image 4	1
Image 4	1
Image 4	1
Image 4	1
Image 4	1
Image 4	1
Image 4	1
Image 4	1
Image 4	1
Image 4	1
Image 4	1
Image 4	1
Image 4	1
Image 4	1
Image 4	1
Image 4	1
Image 4	1
Image 4	1
Image 4	1
Image 4	1
Image 4	1
Image 4	1
Image 4	1
Image 4	1
Image 4	1
Image 4	1
Image 4	1
Image 4	1
Image 4	1
Image 4	1
Image 4	1
Image 4	1
Image 4	1
Image 4	1
Image 4	1
Image 4	1
Image 4	1
Image 4	1
Image 4	1
Image 4	1
Image 4	1
Image 4	1
Image 4	1
Image 4	1
Image 4	1
Image 4	1
Image 4	1
Image 4	1
Image 4	1
Image 4	1
Image 4	1
Image 4	1
Image 4	1
Image 5	1
Image 5	1
Image 5	1
Image 5	2
Image 5	1
Image 5	1
Image 5	2
Image 5	1
Image 5	1
Image 5	1
Image 5	3
Image 5	2
Image 5	2
Image 5	1
Image 5	1
Image 5	1
Image 5	2
Image 5	1
Image 5	1
Image 5	1
Image 5	1
Image 5	2
Image 5	1
Image 5	1
Image 5	1
Image 5	1
Image 5	1
Image 5	1
Image 5	1
Image 5	1
Image 5	1
Image 5	1
Image 5	3
Image 5	1
Image 5	1
Image 5	1
Image 5	1
Image 5	1
Image 5	1
Image 5	1
Image 5	1
Image 5	1
Image 5	2
Image 5	3
Image 5	1
Image 5	1
Image 5	1
Image 5	1
Image 5	1
Image 5	1
Image 5	1
Image 5	1
Image 5	1
Image 5	1
Image 5	1
Image 5	1
Image 5	1
Image 5	4
Image 5	1
Image 5	1
Image 5	1
Image 5	1
Image 5	1
Image 5	1
Image 5	1
Image 5	4
Image 5	1
Image 5	1
Image 5	3
Image 5	1
Image 5	1
Image 5	1
Image 5	1
Image 5	4
Image 5	1
Image 5	1
Image 5	1
Image 5	1
Image 5	1
Image 5	1
Image 5	1
Image 5	1
Image 5	2
Image 5	6
Image 5	2
Image 5	3
Image 5	2
Image 5	1
Image 5	2
Image 5	4
Image 5	2
Image 5	2
Image 5	1
Image 5	3
Image 5	1
Image 5	1
Image 5	1
Image 5	4
Image 5	1
Image 5	1
Image 5	1
Image 5	1
Image 5	1
Image 5	1
Image 5	1
Image 5	1
Image 5	1
Image 5	1
Image 5	2
Image 5	2
Image 5	1
Image 5	1
Image 5	1
Image 5	1
Image 5	2
Image 5	1
Image 5	2
Image 5	2
Image 5	2
Image 5	1
Image 5	1
Image 5	1
Image 5	1
Image 5	1
Image 5	1
Image 5	1
Image 5	1
Image 5	1
Image 5	2
Image 5	1
Image 5	3
Image 5	1
Image 5	1
Image 5	1
Image 5	1
Image 5	2
Image 5	1
Image 5	1
Image 5	2
Image 5	1
Image 5	1
Image 5	1
Image 5	1
Image 5	3
Image 5	1
Image 5	1
Image 5	1
Image 5	2
Image 5	1
Image 5	1
Image 5	1
Image 5	1
Image 5	3
Image 5	5
Image 5	2
Image 5	1
Image 5	1
Image 5	2
Image 5	3
Image 5	2
Image 5	2
Image 5	3
Image 5	3
Image 5	1
Image 5	1
Image 5	1
Image 5	1
Image 5	3
Image 5	1
Image 5	1
Image 5	1
Image 5	4
Image 5	1
Image 5	1
Image 5	1
Image 5	3
Image 5	1
Image 5	1
Image 5	1
Image 5	1
Image 5	1
Image 5	4
Image 5	1
Image 5	2
Image 5	2
Image 5	1
Image 5	1
Image 5	3
Image 5	2
Image 5	2
Image 5	1
Image 5	2
Image 5	2
Image 5	2
Image 5	1
Image 5	2
Image 5	1
Image 5	1
Image 5	2
Image 5	3
Image 5	2
Image 5	1
Image 5	1
Image 5	2
Image 5	2
Image 5	1
Image 5	2
Image 5	1
Image 5	1
Image 5	1
Image 5	3
Image 5	4
Image 5	2
Image 5	1
Image 5	1
Image 5	1
Image 5	2
Image 5	2
Image 5	1
Image 5	1
Image 5	2
Image 5	1
Image 5	1
Image 5	2
Image 5	3
Image 5	1
Image 5	5
Image 5	6
Image 5	1
Image 5	2
Image 5	1
Image 5	1
Image 5	1
Image 5	2
Image 5	1
Image 5	1
Image 5	1
Image 5	4
Image 5	2
Image 5	1
Image 5	3
Image 5	2
Image 5	1
Image 5	1
Image 5	2
Image 5	1
Image 5	2
Image 5	1
Image 5	2
Image 5	3
Image 5	3
Image 5	1
Image 5	3
Image 5	2
Image 5	4
Image 5	1
Image 5	2
Image 5	5
Image 5	4
Image 5	1
Image 5	1
Image 5	5
Image 5	6
Image 5	2
Image 5	1
Image 5	2
Image 5	1
Image 5	1
Image 5	3
Image 5	4
Image 5	3
Image 5	1
Image 5	1
Image 5	4
Image 5	2
Image 5	4
Image 5	1
Image 5	1
Image 5	2
Image 5	1
Image 5	1
Image 5	1
Image 5	1
Image 5	2
Image 5	1
Image 5	1
Image 5	1
Image 5	1
Image 5	2
Image 5	2
Image 5	1
Image 5	5
Image 5	1
Image 5	2
Image 5	1
Image 5	1
Image 5	2
Image 5	1
Image 5	1
Image 5	1
Image 5	2
Image 5	1
Image 5	1
Image 5	2
Image 5	1
Image 5	1
Image 5	3
Image 5	1
Image 5	1
Image 5	1
Image 5	1
Image 5	3
Image 5	2
Image 5	3
Image 5	1
Image 5	2
Image 5	7
Image 5	2
Image 5	1
Image 5	6
Image 5	1
Image 5	1
Image 5	1
Image 5	1
Image 5	3
Image 5	2
Image 5	3
Image 5	5
Image 5	6
Image 5	1
Image 5	2
Image 5	4
Image 5	3
Image 5	1
Image 5	1
Image 5	4
Image 5	1
Image 5	6
Image 5	1
Image 5	4
Image 5	3
Image 5	6
Image 5	4
Image 5	6
Image 5	5
Image 5	5
Image 5	5
Image 5	1
Image 5	3
Image 5	2
Image 5	3
Image 5	2
Image 5	6
Image 5	3
Image 5	3
Image 5	1
Image 5	4
Image 5	1
Image 5	2
Image 5	2
Image 5	3
Image 5	2
Image 5	1
Image 5	1
Image 5	2
Image 5	3
Image 5	1
Image 5	4
Image 5	5
Image 5	2
Image 5	1
Image 5	7
Image 5	2
Image 5	1
Image 5	2
Image 5	4
Image 5	5
Image 5	1
Image 5	2
Image 5	6
Image 5	7
Image 5	4
Image 5	2
Image 5	1
Image 5	5
Image 5	2
Image 5	1
Image 5	4
Image 5	2
Image 5	8
Image 5	5
Image 5	1
Image 5	1
Image 5	1
Image 5	1
Image 5	3
Image 5	1
Image 5	3
Image 5	2
Image 5	2
Image 5	2
Image 5	3
Image 5	1
Image 5	2
Image 5	4
Image 5	2
Image 5	1
Image 5	3
Image 5	2
Image 5	1
Image 5	9
Image 5	1
Image 5	3
Image 5	1
Image 5	7
Image 5	2
Image 5	1
Image 5	4
Image 5	1
Image 5	8
Image 5	1
Image 5	1
Image 5	1
Image 5	2
Image 5	4
Image 5	1
Image 5	4
Image 5	4
Image 5	1
Image 5	1
Image 5	7
Image 5	5
Image 5	1
Image 5	4
Image 5	4
Image 5	3
Image 5	2
Image 5	1
Image 5	4
Image 5	7
Image 5	5
Image 5	7
Image 5	9
Image 5	8
Image 5	1
Image 5	2
Image 5	1
Image 5	1
Image 5	1
Image 5	3
Image 5	11
Image 5	12
Image 5	2
Image 5	1
Image 5	1
Image 5	5
Image 5	1
Image 5	2
Image 5	1
Image 5	3
Image 5	1
Image 5	3
Image 5	1
Image 5	3
Image 5	3
Image 5	1
Image 5	1
Image 5	2
Image 5	3
Image 5	1
Image 5	2
Image 5	7
Image 5	1
Image 5	1
Image 5	3
Image 5	1
Image 5	1
Image 5	2
Image 5	1
Image 5	1
Image 5	4
Image 5	2
Image 5	1
Image 5	1
Image 5	1
Image 5	2
Image 5	2
Image 5	1
Image 5	4
Image 5	2
Image 5	1
Image 5	4
Image 5	1
Image 5	3
Image 5	1
Image 5	1
Image 5	1
Image 5	3
Image 5	1
Image 5	2
Image 5	3
Image 5	2
Image 5	1
Image 5	2
Image 5	1
Image 5	2
Image 5	2
Image 5	1
Image 5	1
Image 5	4
Image 5	3
Image 5	2
Image 5	1
Image 5	3
Image 5	1
Image 5	1
Image 5	3
Image 5	2
Image 5	1
Image 5	3
Image 5	4
Image 5	2
Image 5	5
Image 5	2
Image 5	2
Image 5	3
Image 5	2
Image 5	2
Image 5	2
Image 5	3
Image 5	1
Image 5	1
Image 5	3
Image 5	2
Image 5	8
Image 5	6
Image 5	3
Image 5	2
Image 5	1
Image 5	2
Image 5	5
Image 5	1
Image 5	2
Image 5	1
Image 5	12
Image 5	16
Image 5	1
Image 5	1
Image 5	1
Image 5	1
Image 5	4
Image 5	4
Image 5	1
Image 5	6
Image 5	1
Image 5	2
Image 5	2
Image 5	7
Image 5	1
Image 5	3
Image 5	4
Image 5	7
Image 5	1
Image 5	1
Image 5	2
Image 5	4
Image 5	1
Image 5	5
Image 5	10
Image 5	2
Image 5	2
Image 5	2
Image 5	2
Image 5	4
Image 5	1
Image 5	3
Image 5	4
Image 5	2
Image 5	3
Image 5	1
Image 5	1
Image 5	6
Image 5	2
Image 5	5
Image 5	1
Image 5	2
Image 5	2
Image 5	2
Image 5	2
Image 5	5
Image 5	1
Image 5	1
Image 5	2
Image 5	1
Image 5	4
Image 5	3
Image 5	1
Image 5	1
Image 5	1
Image 5	1
Image 5	3
Image 5	2
Image 5	2
Image 5	2
Image 5	1
Image 5	6
Image 5	4
Image 5	1
Image 5	3
Image 5	1
Image 5	3
Image 5	1
Image 5	6
Image 5	1
Image 5	3
Image 5	2
Image 5	1
Image 5	7
Image 5	8
Image 5	1
Image 5	2
Image 5	2
Image 5	2
Image 5	3
Image 5	1
Image 5	6
Image 5	1
Image 5	1
Image 5	2
Image 5	1
Image 5	4
Image 5	5
Image 5	3
Image 5	2
Image 5	1
Image 5	5
Image 5	4
Image 5	6
Image 5	4
Image 5	5
Image 5	5
Image 5	5
Image 5	4
Image 5	3
Image 5	4
Image 5	6
Image 5	5
Image 5	4
Image 5	2
Image 5	1
Image 5	4
Image 5	1
Image 5	1
Image 5	4
Image 5	1
Image 5	1
Image 5	5
Image 5	1
Image 5	7
Image 5	6
Image 5	3
Image 5	1
Image 5	4
Image 5	2
Image 5	5
Image 5	1
Image 5	2
Image 5	5
Image 5	2
Image 5	2
Image 5	3
Image 5	1
Image 5	10
Image 5	3
Image 5	3
Image 5	1
Image 5	2
Image 5	6
Image 5	5
Image 5	2
Image 5	2
Image 5	4
Image 5	1
Image 5	5
Image 5	1
Image 5	3
Image 5	1
Image 5	3
Image 5	3
Image 5	1
Image 5	1
Image 5	4
Image 5	1
Image 5	4
Image 5	6
Image 5	2
Image 5	9
Image 5	3
Image 5	3
Image 5	3
Image 5	1
Image 5	2
Image 5	6
Image 5	2
Image 5	1
Image 5	1
Image 5	4
Image 5	2
Image 5	6
Image 5	2
Image 5	1
Image 5	3
Image 5	5
Image 5	4
Image 5	1
Image 5	3
Image 5	5
Image 5	11
Image 5	2
Image 5	3
Image 5	6
Image 5	17
Image 5	3
Image 5	4
Image 5	7
Image 5	3
Image 5	2
Image 5	1
Image 5	3
Image 5	2
Image 5	3
Image 5	5
Image 5	3
Image 5	2
Image 5	4
Image 5	2
Image 5	3
Image 5	2
Image 5	1
Image 5	1
Image 5	1
Image 5	2
Image 5	1
Image 5	3
Image 5	1
Image 5	7
Image 5	4
Image 5	3
Image 5	1
Image 5	1
Image 5	7
Image 5	2
Image 5	1
Image 5	3
Image 5	4
Image 5	4
Image 5	2
Image 5	2
Image 5	1
Image 5	1
Image 5	2
Image 5	7
Image 5	3
Image 5	1
Image 5	1
Image 5	9
Image 5	6
Image 5	1
Image 5	1
Image 5	5
Image 5	4
Image 5	2
Image 5	1
Image 5	5
Image 5	3
Image 5	2
Image 5	3
Image 5	1
Image 5	7
Image 5	8
Image 5	6
Image 5	2
Image 5	1
Image 5	1
Image 5	1
Image 5	4
Image 5	1
Image 5	1
Image 5	3
Image 5	3
Image 5	5
Image 5	3
Image 5	5
Image 5	3
Image 5	2
Image 5	5
Image 5	7
Image 5	1
Image 5	1
Image 5	1
Image 5	5
Image 5	2
Image 5	4
Image 5	3
Image 5	1
Image 5	1
Image 5	1
Image 5	1
Image 5	1
Image 5	1
Image 5	6
Image 5	3
Image 5	3
Image 5	3
Image 5	1
Image 5	1
Image 5	4
Image 5	6
Image 5	1
Image 5	1
Image 5	8
Image 5	3
Image 5	1
Image 5	2
Image 5	1
Image 5	1
Image 5	3
Image 5	1
Image 5	1
Image 5	2
Image 5	3
Image 5	4
Image 5	12
Image 5	1
Image 5	1
Image 5	1
Image 5	1
Image 5	10
Image 5	1
Image 5	3
Image 5	4
Image 5	6
Image 5	2
Image 5	3
Image 5	2
Image 5	8
Image 5	1
Image 5	3
Image 5	15
Image 5	3
Image 5	5
Image 5	2
Image 5	1
Image 5	3
Image 5	3
Image 5	4
Image 5	5
Image 5	5
Image 5	1
Image 5	1
Image 5	1
Image 5	7
Image 5	12
Image 5	1
Image 5	2
Image 5	2
Image 5	2
Image 5	7
Image 5	8
Image 5	3
Image 5	8
Image 5	8
Image 5	2
Image 5	5
Image 5	12
Image 5	10
Image 5	1
Image 5	7
Image 5	1
Image 5	1
Image 5	9
Image 5	7
Image 5	3
Image 5	3
Image 5	1
Image 5	1
Image 5	1
Image 5	1
Image 5	5
Image 5	3
Image 5	2
Image 5	1
Image 5	1
Image 5	1
Image 5	1
Image 5	1
Image 5	3
Image 5	2
Image 5	2
Image 5	1
Image 5	3
Image 5	1
Image 5	1
Image 5	2
Image 5	1
Image 5	2
Image 5	1
Image 5	1
Image 5	6
Image 5	1
Image 5	6
Image 5	2
Image 5	1
Image 5	3
Image 5	3
Image 5	2
Image 5	1
Image 5	2
Image 5	2
Image 5	3
Image 5	2
Image 5	4
Image 5	4
Image 5	1
Image 5	2
Image 5	4
Image 5	1
Image 5	1
Image 5	1
Image 5	4
Image 5	1
Image 5	2
Image 5	4
Image 5	2
Image 5	4
Image 5	3
Image 5	3
Image 5	4
Image 5	1
Image 5	3
Image 5	4
Image 5	4
Image 5	1
Image 5	2
Image 5	5
Image 5	2
Image 5	1
Image 5	4
Image 5	3
Image 5	5
Image 5	6
Image 5	3
Image 5	1
Image 5	2
Image 5	2
Image 5	2
Image 5	3
Image 5	2
Image 5	1
Image 5	2
Image 5	4
Image 5	2
Image 5	3
Image 5	6
Image 5	1
Image 5	2
Image 5	1
Image 5	3
Image 5	2
Image 5	3
Image 5	1
Image 5	1
Image 5	1
Image 5	4
Image 5	2
Image 5	1
Image 5	3
Image 5	1
Image 5	5
Image 5	2
Image 5	1
Image 5	1
Image 5	2
Image 5	1
Image 5	2
Image 5	2
Image 5	7
Image 5	3
Image 5	1
Image 5	1
Image 5	4
Image 5	1
Image 5	7
Image 5	2
Image 5	1
Image 5	2
Image 5	3
Image 5	3
Image 5	3
Image 5	1
Image 5	1
Image 5	9
Image 5	10
Image 5	1
Image 5	2
Image 5	1
Image 5	4
Image 5	1
Image 5	1
Image 5	1
Image 5	5
Image 5	2
Image 5	2
Image 5	1
Image 5	4
Image 5	3
Image 5	3
Image 5	1
Image 5	1
Image 5	1
Image 5	1
Image 5	1
Image 5	8
Image 5	8
Image 5	5
Image 5	2
Image 5	1
Image 5	2
Image 5	1
Image 5	3
Image 5	1
Image 5	2
Image 5	7
Image 5	1
Image 5	1
Image 5	2
Image 5	6
Image 5	4
Image 5	3
Image 5	3
Image 5	2
Image 5	3
Image 5	1
Image 5	2
Image 5	3
Image 5	3
Image 5	1
Image 5	3
Image 5	1
Image 5	3
Image 5	7
Image 5	6
Image 5	7
Image 5	6
Image 5	3
Image 5	6
Image 5	5
Image 5	6
Image 5	2
Image 5	3
Image 5	1
Image 5	1
Image 5	4
Image 5	2
Image 5	1
Image 5	1
Image 5	3
Image 5	1
Image 5	1
Image 5	1
Image 5	1
Image 5	2
Image 5	1
Image 5	1
Image 5	2
Image 5	2
Image 5	1
Image 5	1
Image 5	2
Image 5	2
Image 5	1
Image 5	1
Image 5	1
Image 5	1
Image 5	1
Image 5	2
Image 5	1
Image 5	1
Image 5	1
Image 5	5
Image 5	2
Image 5	1
Image 5	3
Image 5	4
Image 5	3
Image 5	5
Image 5	11
Image 5	3
Image 5	1
Image 5	1
Image 5	1
Image 5	2
Image 5	2
Image 5	2
Image 5	4
Image 5	1
Image 5	1
Image 5	2
Image 5	1
Image 5	1
Image 5	1
Image 5	1
Image 5	1
Image 5	2
Image 5	1
Image 5	5
Image 5	9
Image 5	4
Image 5	2
Image 5	1
Image 5	1
Image 5	2
Image 5	4
Image 5	4
Image 5	2
Image 5	6
Image 5	3
Image 5	3
Image 5	5
Image 5	6
Image 5	3
Image 5	4
Image 5	3
Image 5	1
Image 5	4
Image 5	1
Image 5	2
Image 5	1
Image 5	1
Image 5	6
Image 5	1
Image 5	2
Image 5	5
Image 5	2
Image 5	1
Image 5	2
Image 5	6
Image 5	5
Image 5	4
Image 5	1
Image 5	3
Image 5	2
Image 5	1
Image 5	1
Image 5	2
Image 5	4
Image 5	8
Image 5	1
Image 5	6
Image 5	7
Image 5	8
Image 5	7
Image 5	2
Image 5	1
Image 5	2
Image 5	1
Image 5	1
Image 5	4
Image 5	1
Image 5	2
Image 5	4
Image 5	1
Image 5	1
Image 5	8
Image 5	2
Image 5	3
Image 5	1
Image 5	3
Image 5	2
Image 5	1
Image 5	5
Image 5	1
Image 5	1
Image 5	2
Image 5	1
Image 5	1
Image 5	2
Image 5	1
Image 5	2
Image 5	3
Image 5	8
Image 5	6
Image 5	5
Image 5	1
Image 5	4
Image 5	3
Image 5	3
Image 5	2
Image 5	4
Image 5	3
Image 5	2
Image 5	1
Image 5	6
Image 5	6
Image 5	6
Image 5	6
Image 5	2
Image 5	2
Image 5	1
Image 5	1
Image 5	1
Image 5	1
Image 5	1
Image 5	4
Image 5	3
Image 5	2
Image 5	3
Image 5	4
Image 5	5
Image 5	1
Image 5	2
Image 5	1
Image 5	3
Image 5	1
Image 5	1
Image 5	1
Image 5	5
Image 5	3
Image 5	2
Image 5	5
Image 5	3
Image 5	1
Image 5	1
Image 5	1
Image 5	1
Image 5	2
Image 5	1
Image 5	1
Image 5	1
Image 5	1
Image 5	3
Image 5	4
Image 5	1
Image 5	1
Image 5	1
Image 5	1
Image 5	2
Image 5	3
Image 5	3
Image 5	1
Image 5	2
Image 5	3
Image 5	1
Image 5	1
Image 5	1
Image 5	1
Image 5	2
Image 5	2
Image 5	1
Image 5	1
Image 5	1
Image 5	1
Image 5	4
Image 5	2
Image 5	1
Image 5	4
Image 5	3
Image 5	1
Image 5	2
Image 5	4
Image 5	2
Image 5	1
Image 5	8
Image 5	1
Image 5	1
Image 5	2
Image 5	5
Image 5	6
Image 5	3
Image 5	1
Image 5	7
Image 5	2
Image 5	1
Image 5	1
Image 5	1
Image 5	1
Image 5	1
Image 5	5
Image 5	1
Image 5	1
Image 5	3
Image 5	2
Image 5	6
Image 5	10
Image 5	1
Image 5	1
Image 5	1
Image 5	1
Image 5	2
Image 5	1
Image 5	1
Image 5	7
Image 5	4
Image 5	1
Image 5	1
Image 5	1
Image 5	1
Image 5	2
Image 5	1
Image 5	1
Image 5	1
Image 5	2
Image 5	4
Image 5	4
Image 5	3
Image 5	1
Image 5	3
Image 5	3
Image 5	1
Image 5	1
Image 5	1
Image 5	4
Image 5	2
Image 5	1
Image 5	3
Image 5	1
Image 5	3
Image 5	4
Image 5	3
Image 5	5
Image 5	6
Image 5	7
Image 5	4
Image 5	3
Image 5	3
Image 5	2
Image 5	3
Image 5	6
Image 5	1
Image 5	7
Image 5	1
Image 5	3
Image 5	3
Image 5	5
Image 5	4
Image 5	1
Image 5	1
Image 5	2
Image 5	4
Image 5	3
Image 5	1
Image 5	1
Image 5	1
Image 5	2
Image 5	1
Image 5	1
Image 5	3
Image 5	1
Image 5	1
Image 5	2
Image 5	1
Image 5	3
Image 5	2
Image 5	2
Image 5	1
Image 5	1
Image 5	5
Image 5	1
Image 5	4
Image 5	1
Image 5	5
Image 5	4
Image 5	1
Image 5	2
Image 5	2
Image 5	1
Image 5	2
Image 5	1
Image 5	4
Image 5	2
Image 5	2
Image 5	2
Image 5	2
Image 5	2
Image 5	2
Image 5	3
Image 5	7
Image 5	1
Image 5	1
Image 5	1
Image 5	5
Image 5	2
Image 5	3
Image 5	1
Image 5	3
Image 5	2
Image 5	3
Image 5	2
Image 5	4
Image 5	1
Image 5	2
Image 5	1
Image 5	1
Image 5	2
Image 5	5
Image 5	1
Image 5	1
Image 5	5
Image 5	5
Image 5	4
Image 5	3
Image 5	5
Image 5	1
Image 5	3
Image 5	2
Image 5	4
Image 5	5
Image 5	2
Image 5	1
Image 5	2
Image 5	1
Image 5	2
Image 5	5
Image 5	2
Image 5	1
Image 5	1
Image 5	4
Image 5	4
Image 5	2
Image 5	3
Image 5	1
Image 5	3
Image 5	1
Image 5	11
Image 5	6
Image 5	6
Image 5	5
Image 5	1
Image 5	5
Image 5	1
Image 5	1
Image 5	2
Image 5	3
Image 5	2
Image 5	2
Image 5	1
Image 5	1
Image 5	5
Image 5	2
Image 5	1
Image 5	5
Image 5	1
Image 5	6
Image 5	13
Image 5	7
Image 5	1
Image 5	3
Image 5	4
Image 5	2
Image 5	9
Image 5	2
Image 5	3
Image 5	1
Image 5	7
Image 5	1
Image 5	1
Image 5	4
Image 5	1
Image 5	2
Image 5	5
Image 5	3
Image 5	5
Image 5	6
Image 5	3
Image 5	1
Image 5	5
Image 5	13
Image 5	3
Image 5	1
Image 5	1
Image 5	6
Image 5	1
Image 5	1
Image 5	1
Image 5	1
Image 5	1
Image 5	7
Image 5	2
Image 5	1
Image 5	10
Image 5	3
Image 5	1
Image 5	1
Image 5	1
Image 5	7
Image 5	5
Image 5	3
Image 5	1
Image 5	1
Image 5	2
Image 5	6
Image 5	4
Image 5	2
Image 5	2
Image 5	4
Image 5	2
Image 5	3
Image 5	5
Image 5	6
Image 5	1
Image 5	1
Image 5	4
Image 5	1
Image 5	3
Image 5	6
Image 5	1
Image 5	1
Image 5	2
Image 5	2
Image 5	2
Image 5	1
Image 5	1
Image 5	2
Image 5	1
Image 5	1
Image 5	4
Image 5	6
Image 5	7
Image 5	5
Image 5	1
Image 5	3
Image 5	7
Image 5	1
[truncated: 444,337 more rows]
