# Supplementary material for: descSPIM: an affordable and easy-to-build light-sheet microscope optimized for tissue clearing techniques
Source: Nat Commun. 2024 Jun 12;15:4941. doi: 10.1038/s41467-024-49131-1 (PMC11169475; doi:10.1038/s41467-024-49131-1)
Supplement: Supplementary file 11 — Source Data [file 41467_2024_49131_MOESM11_ESM.zip › SourceFile_Otomo_Omura/SourceFiles_besides_SFig19.xlsx]

## Sheet: Fig 1 fg
	Fig. 1f							Fig. 1g
		Lateral Position / µm	Intensity / arb. units		N	FWHMx			Lateral Position / µm	Intensity / arb. units		N	FWHMx
		0	0.0521539		1	3.9913			0	0.0420502		1	4.00319
		3.45	0.0661338		2	4.09739			3.45	0.0460427		2	4.70964
		6.9	0.0623229		3	4.12094			6.9	0.0490586		3	4.47416
		10.35	0.0601265		4	4.14448			10.35	0.0547527		4	4.23868
		13.8	0.0756292		5	4.45061			13.8	0.0858111		5	4.12094
		17.25	0.20785		6	3.97965			17.25	0.423874		6	4.75674
		20.7	1.00114		7	4.19158			20.7	0.891367		7	4.80383
		24.15	0.202711		8	4.28577			24.15	0.106999		8	4.21513
		27.6	0.0795876		9	4.00319			27.6	0.0553342		9	4.37997
		31.05	0.0573866		10	4.45061			31.05	0.0502204		10	4.70964
		34.5	0.0632637						34.5	0.0396876
		37.95	0.066171		ave	s.d.			37.95	0.039728		ave	s.d.
		41.4	0.0592681		4.17155	0.166028			41.4	0.0455551		4.44119	0.291846
		Axial Position / µm	Intensity / arb. units		N	FWHMz			Axial Position / µm	Intensity / arb. units		N	FWHMz
		0	40.698		1	25.6416			0	0.0710805		1	7.39413
		5	40.483		2	25.1259			3	0.0629296		2	7.60607
		10	41.62		3	26.4211			6	0.0628909		3	7.25285
		15	42.815		4	26.5153			9	0.0663157		4	7.27639
		20	44.274		5	25.7052			12	0.0590868		5	6.64059
		25	49.362		6	26.0208			15	0.108153		6	6.85253
		30	48.186		7	26.5153			18	0.107422		7	7.11156
		35	53.986		8	25.5027			21	0.0497523		8	7.67671
		40	60.932		9	25.7853			24	0.255246		9	7.1822
		45	55.074		10	26.5624			27	0.762767		10	6.99382
		50	52.415						30	0.9648
		55	54.398		ave	s.d.			33	0.535013		ave	s.d.
		60	74.773		25.9796	0.478912			36	0.119695		7.19868	0.303772
		65	121.475						39	0.0931527
		70	238.177						42	0.109216
		75	363.36						45	0.0782925
		80	468.362						48	0.0520783
		85	504.277						51	0.074446
		90	451.809						54	0.0788219
		95	358.764						57	0.063728
		100	236.586						60	0.0568831
		105	143.245
		110	81.335
		115	57.143
		120	57.789
		125	63.834
		130	68.27
		135	64.311
		140	56.845
		145	51.256
		150	47.07
		155	41.914
		160	46.007
		165	47.617
		170	44.9

## Sheet: Fig. 2 bd
	Fig. 2b							Fig. 2d
	a3	Lateral Position / µm	Intensity / arb. units		N	FWHMx		c3	Lateral Position / µm	Intensity / arb. units		N	FWHMx
		0	15.5		1	8.41436			0	21		1	9.00377
		3.45	15.7778		2	7.7893			3.45	21.1157		2	7.6286
		6.9	17.3333		3	6.08267			6.9	21.9444		3	7.69713
		10.35	16.25		4	7.43452			10.35	23.4028		4	8.55699
		13.8	19.6111		5	7.88441			13.8	30.8426		5	9.41382
		17.25	30.6389		6	8.39715			17.25	51.6991		6	8.44109
		20.7	53		7	7.02367			20.7	82		7	8.07717
		24.15	46.1944		8	8.12001			24.15	66.7685		8	6.59314
		27.6	23.3333		9	8.14424			27.6	37.213		9	7.59218
		31.05	17.4167		10	7.37812			31.05	24.8056		10	8.83361
		34.5	17.8889						34.5	23.0926
		37.95	18		ave	s.d.			37.95	22.4259		ave	s.d.
		41.4	18.8333		7.66684	0.681787			41.4	22.1944		8.18375	0.79055
	a4	Axial Position / µm	Intensity / arb. units		N	FWHMz		c4	Axial Position / µm	Intensity / arb. units		N	FWHMz
		0	17.3056		1	29.99			5	18		1	10.4163
		10	17.3333		2	29.35			10	23		2	11.9382
		20	16.1481		3	29.69			15	36		3	12.2953
		30	18.9167		4	28.29			20	66		4	11.1357
		40	25.9352		5	30.08			25	59		5	11.4238
		50	39.9907						30	33		6	10.8461
		60	41.7778						35	26		7	12.2627
		70	32.3796						40	19		8	11.7982
		80	22.0093						45	19		9	12.1088
		90	17.8889									10	10.226
		100	17.0741
		110	18.0185		ave	s.d.						ave	s.d.
		120	18.0833		29.48	0.161276						11.4451	0.721049
	a5	Axial Position / µm	Intensity / arb. units		N	FWHMz
		0	19.1641		1	26.58
		10	20.168		2	25.033
		20	21.5312		3	26.86
		30	20.8203		4	28.19
		40	29.9219		5	28.49
		50	47.6992
		60	53.875
		70	40.3125
		80	27.2188
		90	23.4297
		100	23.7812
		110	22.082		ave	s.d.
		120	21.3438			0.142492

## Sheet: S. Fig. 4 cd
	Supplementary Fig. 4c
		N	FWHMz		N	FWHMz		N	FWHMz
		1	29.1762		1	25.6416		1	27.6691
		2	29.9062		2	25.1259		2	27.9282
		3	29.5294		3	26.4211		3	28.093
		4	29.9062		4	26.5153		4	28.1166
		5	29.7414		5	25.7052		5	26.2091
		6	28.4462		6	26.0208		6	27.7162
		7	29.6001		7	26.5153		7	28.7994
		8	29.6236		8	25.5027		8	26.4211
		9	29.3175		9	25.7853		9	27.363
		10	28.6111		10	26.5624		10	26.7979
		ave	s.d.		ave	s.d.		ave	s.d.
		29.3858	0.481956		25.9796	0.478912		27.5114	0.77588
	Supplementary Fig. 4d
		N	FWHMz		N	FWHMz		N	FWHMz		N	FWHMz		N	FWHMz
		1	11.0206		1	8.31251		1	7.39413		1	7.1822		1	12.7631
		2	11.1148		2	8.64219		2	7.60607		2	7.39413		2	14.0818
		3	10.6202		3	8.43026		3	7.25285		3	7.25285		3	13.2105
		4	11.1383		4	8.61864		4	7.27639		4	7.41768		4	12.8338
		5	11.1148		5	8.19477		5	6.64059		5	7.15865		5	13.446
		6	10.9735		6	8.40671		6	6.85253		6	7.2293		6	13.8463
		7	10.8557		7	8.92477		7	7.11156		7	6.97027		7	14.647
		8	9.8667		8	8.548		8	7.67671		8	7.62962		8	13.658
		9	10.4554		9	8.12413		9	7.1822		9	7.46478		9	13.917
		10	10.1257		10	8.19477		10	6.99382		10	7.15865		10	13.1399
		ave	s.d.		ave	s.d.		ave	s.d.		ave	s.d.		ave	s.d.
		10.7286	0.44971		8.43968	0.248765		7.19868	0.303772		7.28581	0.190403		13.5543	0.591284

## Sheet: S. Fig. 5
	Supplementary Fig. 5
	FA	Axial Position / µm	Intensity / arb. units		Lateral position / µm	FWHM_ave / µm	FWHM_sd / µm		FF	Axial Position / µm	Intensity / arb. units		Lateral position / mm	FWHM_ave / µm	FWHM_sd / µm
		-101.6	-0.0105625		0	12.2227	1.01037			-100.2	-0.0120107		0	35.687	2.07227
		-97.2	-0.0100831		100	9.49009	1.56763			-95.8	-0.0125893		1	27.9835	0.979601
		-92.8	-0.00712669		200	9.04194	0.0782762			-91.4	-0.0139117		2	28.3372	0.849622
		-88.4	-0.00696689		300	7.86939	0.274847			-87	-0.0115975		3	26.8616	0.180401
		-84	-0.00840514		400	7.89667	0.0305505			-82.6	-0.0104404		4	25.1182	0.0316832
		-79.6	-0.00896446		500	8.21333	0.0568624			-78.2	-0.00878736		5	25.4709	0.0996185
		-75.2	-0.0073664		600	8.475	0.212565			-73.8	-0.0118454		6	26.5135	0.11832
		-70.8	-0.00712669		700	9.33413	0.0682524			-69.4	-0.0144076		7	27.9093	0.0456677
		-66.4	-0.00656737		800	10.0697	0.366741			-65	-0.0187054		8	29.7504	0.0554194
		-62	-0.00808553		900	10.8616	0.624728			-60.6	-0.0158126		9	32.2409	0.214943
		-57.6	-0.00337126		1000	12.1317	0.354248			-56.2	-0.00680376		10	35.0948	0.184113
		-53.2	-0.00648747							-51.8	0.0149332
		-48.8	-0.00656737							-47.4	0.0408853
		-44.4	-0.00233252							-43	0.057746
		-40	-0.00417029							-38.6	0.0551838
		-35.6	-0.00273204							-34.2	0.0362569
		-31.2	0.000703784							-29.8	0.0254298
		-26.8	-0.0016134							-25.4	0.0484892
		-22.4	0.0011033							-21	0.144446
		-18	0.000943493							-16.6	0.319664
		-13.6	0.0505632							-12.2	0.544968
		-9.2	0.0606309							-7.8	0.760768
		-4.8	0.356831							-3.4	0.941275
		-0.4	0.992218							1	0.982848
		4	0.499218							5.4	0.882429
		8.4	0.0162049							9.8	0.686631
		12.8	0.0642265							14.2	0.444796
		17.2	0.0177231							18.6	0.199821
		21.6	0.0125294							23	0.0545226
		26	0.0117304							27.4	-0.00201005
		30.4	0.0097328							31.8	0.00699881
		34.8	-0.000414856							36.2	0.0359263
		39.2	0.000783687							40.6	0.0630356
		43.6	0.00086359							45	0.0604734
		48	0.00246165							49.4	0.042869
		52.4	-0.00129379							53.8	0.0230329
		56.8	-0.0015335							58.2	0.00749471
		61.2	-0.000734467							62.6	-0.0015968
		65.6	-0.00680708							67	-0.00382835
		70	-0.00425019							71.4	0.000552103
		74.4	-0.00145359							75.8	0.00327956
		78.8	-0.00305165							80.2	0.0013786
		83.2	-0.00409039		ave	s.d.				84.6	0.00245305
		87.6	-0.0072865			0.142492				89	-0.00151415
		92	-0.00472961							93.4	-0.00597725
		96.4	-0.00632767							97.8	-0.00887001
		100.8	-0.00680708							102.2	-0.00829146

## Sheet: S. Fig. 7
	Supplementary Fig. 7
	Raw data	Lateral Position / µm	Intensity / arb. units		FFC	Lateral Position / µm	Intensity / arb. units
		0	0.177058			0	0.948764
		0.00345	0.169263			0.00345	0.906449
		0.0069	0.164809			0.0069	0.883064
		0.01035	0.172604			0.01035	0.925379
		0.0138	0.173717			0.0138	0.936515
		0.01725	0.174831			0.01725	0.936515
		0.0207	0.175945			0.0207	0.943197
		0.02415	0.178172			0.02415	0.9599
		0.0276	0.167036			0.0276	0.895313
		0.03105	0.174831			0.03105	0.936515
		0.0345	0.184853			0.0345	0.989967
		0.03795	0.182626			0.03795	0.978831
		0.0414	0.164809			0.0414	0.877496
		0.04485	0.177058			0.04485	0.943197
		0.0483	0.17149			0.0483	0.91313
		0.05175	0.188194			0.05175	1.00222
		0.0552	0.170377			0.0552	0.901994
		0.05865	0.188194			0.05865	1.00222
		0.0621	0.169263			0.0621	0.896427
		0.06555	0.182626			0.06555	0.962127
		0.069	0.172604			0.069	0.908676
		0.07245	0.178172			0.07245	0.94431
		0.0759	0.200443			0.0759	1.05567
		0.07935	0.182626			0.07935	0.962127
		0.0828	0.173717			0.0828	0.915357
		0.08625	0.195989			0.08625	1.03228
		0.0897	0.184853			0.0897	0.973263
		0.09315	0.197102			0.09315	1.03228
		0.0966	0.192648			0.0966	1.0089
		0.10005	0.189307			0.10005	0.99108
		0.1035	0.173717			0.1035	0.909789
		0.10695	0.197102			0.10695	1.03228
		0.1104	0.182626			0.1104	0.95656
		0.11385	0.163695			0.11385	0.857451
		0.1173	0.184853			0.1173	0.967695
		0.12075	0.194875			0.12075	1.02115
		0.1242	0.178172			0.1242	0.927607
		0.12765	0.169263			0.12765	0.886404
		0.1311	0.181512			0.1311	0.950992
		0.13455	0.172604			0.13455	0.904222
		0.138	0.177058			0.138	0.927607
		0.14145	0.191535			0.14145	1.00333
		0.1449	0.190421			0.1449	1.00333
		0.14835	0.184853			0.14835	0.963241
		0.1518	0.17149			0.1518	0.888632
		0.15525	0.197102			0.15525	1.02115
		0.1587	0.173717			0.1587	0.899767
		0.16215	0.189307			0.16215	0.979945
		0.1656	0.198216			0.1656	1.02671
		0.16905	0.184853			0.16905	0.957673
		0.1725	0.193762			0.1725	1.00333
		0.17595	0.212693			0.17595	1.10132
		0.1794	0.198216			0.1794	1.02115
		0.18285	0.185967			0.18285	0.957673
		0.1863	0.198216			0.1863	1.02115
		0.18975	0.191535			0.18975	0.992194
		0.1932	0.16815			0.1932	0.870814
		0.19665	0.200443			0.19665	1.03228
		0.2001	0.200443			0.2001	1.03228
		0.20355	0.179285			0.20355	0.918698
		0.207	0.188194			0.207	0.968809
		0.21045	0.192648			0.21045	0.986626
		0.2139	0.188194			0.2139	0.964355
		0.21735	0.185967			0.21735	0.952105
		0.2208	0.198216			0.2208	1.01558
		0.22425	0.181512			0.22425	0.929834
		0.2277	0.195989			0.2277	1.00333
		0.23115	0.190421			0.23115	0.97549
		0.2346	0.185967			0.2346	0.947651
		0.23805	0.211579			0.23805	1.07794
		0.2415	0.179285			0.2415	0.908676
		0.24495	0.207125			0.24495	1.04899
		0.2484	0.189307			0.2484	0.964355
		0.25185	0.197102			0.25185	0.998875
		0.2553	0.203784			0.2553	1.03228
		0.25875	0.18708			0.25875	0.947651
		0.2622	0.174831			0.2622	0.880837
		0.26565	0.192648			0.26565	0.971036
		0.2691	0.191535			0.2691	0.965468
		0.27255	0.19933			0.27255	1.00444
		0.276	0.208238			0.276	1.04899
		0.27945	0.201557			0.27945	1.01001
		0.2829	0.201557			0.2829	1.01001
		0.28635	0.203784			0.28635	1.02115
		0.2898	0.195989			0.2898	0.982172
		0.29325	0.18708			0.29325	0.927607
		0.2967	0.201557			0.2967	1.00444
		0.30015	0.18708			0.30015	0.927607
		0.3036	0.200443			0.3036	0.998875
		0.30705	0.19933			0.30705	0.993307
		0.3105	0.20267			0.3105	1.01001
		0.31395	0.193762			0.31395	0.961014
		0.3174	0.192648			0.3174	0.955446
		0.32085	0.193762			0.32085	0.961014
		0.3243	0.198216			0.3243	0.982172
		0.32775	0.204897			0.32775	1.01558
		0.3312	0.211579			0.3312	1.04899
		0.33465	0.194875			0.33465	0.966582
		0.3381	0.208238			0.3381	1.03228
		0.34155	0.185967			0.34155	0.922039
		0.345	0.192648			0.345	0.955446
		0.34845	0.194875			0.34845	0.961014
		0.3519	0.193762			0.3519	0.955446
		0.35535	0.216033			0.35535	1.07126
		0.3588	0.188194			0.3588	0.927607
		0.36225	0.211579			0.36225	1.04342
		0.3657	0.19933			0.3657	0.98774
		0.36915	0.188194			0.36915	0.927607
		0.3726	0.204897			0.3726	1.01001
		0.37605	0.195989			0.37605	0.966582
		0.3795	0.193762			0.3795	0.955446
		0.38295	0.198216			0.38295	0.977717
		0.3864	0.198216			0.3864	0.977717
		0.38985	0.181512			0.38985	0.889745
		0.3933	0.203784			0.3933	1.00444
		0.39675	0.210465			0.39675	1.03228
		0.4002	0.201557			0.4002	0.988853
		0.40365	0.195989			0.40365	0.961014
		0.4071	0.194875			0.4071	0.961014
		0.41055	0.179285			0.41055	0.879723
		0.414	0.189307			0.414	0.92872
		0.41745	0.203784			0.41745	0.994421
		0.4209	0.192648			0.4209	0.939856
		0.42435	0.192648			0.42435	0.939856
		0.4278	0.167036			0.4278	0.815136
		0.43125	0.184853			0.43125	0.906449
		0.4347	0.189307			0.4347	0.923152
		0.43815	0.210465			0.43815	1.02671
		0.4416	0.207125			0.4416	1.00556
		0.44505	0.190421			0.44505	0.924266
		0.4485	0.198216			0.4485	0.95656
		0.45195	0.192648			0.45195	0.929834
		0.4554	0.219374			0.4554	1.06458
		0.45885	0.195989			0.45885	0.946537
		0.4623	0.201557			0.4623	0.973263
		0.46575	0.190421			0.46575	0.914244
		0.4692	0.217147			0.4692	1.04787
		0.47265	0.208238			0.47265	1.00556
		0.4761	0.213806			0.4761	1.02671
		0.47955	0.211579			0.47955	1.01669
		0.483	0.209352			0.483	1.00556
		0.48645	0.194875			0.48645	0.930947
		0.4899	0.209352			0.4899	0.999989
		0.49335	0.207125			0.49335	0.989967
		0.4968	0.217147			0.4968	1.03785
		0.50025	0.206011			0.50025	0.984399
		0.5037	0.209352			0.5037	0.999989
		0.50715	0.20267			0.50715	0.963241
		0.5106	0.219374			0.5106	1.04342
		0.51405	0.197102			0.51405	0.936515
		0.5175	0.207125			0.5175	0.979945
		0.52095	0.216033			0.52095	1.02671
		0.5244	0.217147			0.5244	1.02671
		0.52785	0.212693			0.52785	1.00556
		0.5313	0.206011			0.5313	0.974377
		0.53475	0.211579			0.53475	1.0011
		0.5382	0.206011			0.5382	0.969922
		0.54165	0.203784			0.54165	0.964355
		0.5451	0.203784			0.5451	0.958787
		0.54855	0.175945			0.54855	0.827385
		0.552	0.204897			0.552	0.964355
		0.55545	0.195989			0.55545	0.922039
		0.5589	0.219374			0.5589	1.03228
		0.56235	0.213806			0.56235	1.01112
		0.5658	0.201557			0.5658	0.948764
		0.56925	0.197102			0.56925	0.927607
		0.5727	0.212693			0.5727	1.0011
		0.57615	0.203784			0.57615	0.958787
		0.5796	0.227169			0.5796	1.0746
		0.58305	0.213806			0.58305	1.0011
		0.5865	0.203784			0.5865	0.954332
		0.58995	0.221601			0.58995	1.03785
		0.5934	0.200443			0.5934	0.943197
		0.59685	0.195989			0.59685	0.917584
		0.6003	0.21826			0.6003	1.01669
		0.60375	0.217147			0.60375	1.01112
		0.6072	0.21492			0.6072	1.0011
		0.61065	0.222715			0.61065	1.03785
		0.6141	0.219374			0.6141	1.02226
		0.61755	0.213806			0.61755	0.99108
		0.621	0.203784			0.621	0.94431
		0.62445	0.211579			0.62445	0.97549
		0.6279	0.200443			0.6279	0.924266
		0.63135	0.209352			0.63135	0.965468
		0.6348	0.195989			0.6348	0.899767
		0.63825	0.206011			0.63825	0.949878
		0.6417	0.209352			0.6417	0.965468
		0.64515	0.222715			0.64515	1.02226
		0.6486	0.211579			0.6486	0.971036
		0.65205	0.209352			0.65205	0.95656
		0.6555	0.19933			0.6555	0.914244
		0.65895	0.220488			0.65895	1.01224
		0.6624	0.227169			0.6624	1.03785
		0.66585	0.228283			0.66585	1.0423
		0.6693	0.224942			0.6693	1.02226
		0.67275	0.221601			0.67275	1.01224
		0.6762	0.208238			0.6762	0.950992
		0.67965	0.204897			0.67965	0.930947
		0.6831	0.224942			0.6831	1.02226
		0.68655	0.207125			0.68655	0.940969
		0.69	0.197102			0.69	0.895313
		0.69345	0.226055			0.69345	1.02671
		0.6969	0.207125			0.6969	0.940969
		0.70035	0.206011			0.70035	0.940969
		0.7038	0.219374			0.7038	0.996648
		0.70725	0.20267			0.70725	0.925379
		0.7107	0.209352			0.7107	0.950992
		0.71415	0.210465			0.71415	0.95656
		0.7176	0.222715			0.7176	1.01669
		0.72105	0.203784			0.72105	0.930947
		0.7245	0.212693			0.7245	0.966582
		0.72795	0.21492			0.72795	0.981058
		0.7314	0.222715			0.7314	1.01669
		0.73485	0.208238			0.73485	0.955446
		0.7383	0.221601			0.7383	1.01224
		0.74175	0.212693			0.74175	0.971036
		0.7452	0.216033			0.7452	0.986626
		0.74865	0.23051			0.74865	1.05233
		0.7521	0.231623			0.7521	1.05789
		0.75555	0.201557			0.75555	0.920925
		0.759	0.20267			0.759	0.920925
		0.76245	0.213806			0.76245	0.971036
		0.7659	0.208238			0.7659	0.950992
		0.76935	0.20267			0.76935	0.925379
		0.7728	0.222715			0.7728	1.01669
		0.77625	0.210465			0.77625	0.961014
		0.7797	0.204897			0.7797	0.930947
		0.78315	0.212693			0.78315	0.966582
		0.7866	0.203784			0.7866	0.926493
		0.79005	0.21492			0.79005	0.976604
		0.7935	0.213806			0.7935	0.971036
		0.79695	0.221601			0.79695	1.00667
		0.8004	0.220488			0.8004	1.00222
		0.80385	0.201557			0.80385	0.910903
		0.8073	0.224942			0.8073	1.01669
		0.81075	0.222715			0.81075	1.00222
		0.8142	0.222715			0.8142	1.00222
		0.81765	0.220488			0.81765	0.992194
		0.8211	0.211579			0.8211	0.947651
		0.82455	0.210465			0.82455	0.942083
		0.828	0.213806			0.828	0.957673
		0.83145	0.226055			0.83145	1.01224
		0.8349	0.217147			0.8349	0.967695
		0.83835	0.231623			0.83835	1.03228
		0.8418	0.217147			0.8418	0.97215
		0.84525	0.222715			0.84525	0.992194
		0.8487	0.224942			0.8487	1.00222
		0.85215	0.242759			0.85215	1.08239
		0.8556	0.223828			0.8556	0.997762
		0.85905	0.217147			0.85905	0.963241
		0.8625	0.241645			0.8625	1.07683
		0.86595	0.220488			0.86595	0.982172
		0.8694	0.210465			0.8694	0.933174
		0.87285	0.228283			0.87285	1.00778
		0.8763	0.203784			0.8763	0.899767
		0.87975	0.240532			0.87975	1.05678
		0.8832	0.223828			0.8832	0.98774
		0.88665	0.23385			0.88665	1.03228
		0.8901	0.203784			0.8901	0.895313
		0.89355	0.206011			0.89355	0.905335
		0.897	0.238305			0.897	1.04676
		0.90045	0.226055			0.90045	0.993307
		0.9039	0.221601			0.9039	0.968809
		0.90735	0.232737			0.90735	1.02226
		0.9108	0.226055			0.9108	0.988853
		0.91425	0.210465			0.91425	0.919812
		0.9177	0.224942			0.9177	0.983285
		0.92115	0.224942			0.92115	0.978831
		0.9246	0.213806			0.9246	0.930947
		0.92805	0.223828			0.92805	0.974377
		0.9315	0.224942			0.9315	0.978831
		0.93495	0.231623			0.93495	1.00778
		0.9384	0.241645			0.9384	1.04676
		0.94185	0.228283			0.94185	0.988853
		0.9453	0.241645			0.9453	1.04676
		0.94875	0.234964			0.94875	1.01781
		0.9522	0.238305			0.9522	1.02783
		0.95565	0.220488			0.95565	0.950992
		0.9591	0.212693			0.9591	0.91313
		0.96255	0.244986			0.96255	1.05121
		0.966	0.2461			0.966	1.05567
		0.96945	0.224942			0.96945	0.965468
		0.9729	0.222715			0.9729	0.950992
		0.97635	0.210465			0.97635	0.898654
		0.9798	0.226055			0.9798	0.965468
		0.98325	0.244986			0.98325	1.04676
		0.9867	0.232737			0.9867	0.994421
		0.99015	0.232737			0.99015	0.994421
		0.9936	0.241645			0.9936	1.03674
		0.99705	0.23051			0.99705	0.988853
		1.0005	0.231623			1.0005	0.989967
		1.00395	0.219374			1.00395	0.937629
		1.0074	0.223828			1.0074	0.952105
		1.01085	0.236078			1.01085	1.00333
		1.0143	0.240532			1.0143	1.02226
		1.01775	0.226055			1.01775	0.961014
		1.0212	0.236078			1.0212	1.00333
		1.02465	0.239418			1.02465	1.01781
		1.0281	0.238305			1.0281	1.01335
		1.03155	0.229396			1.03155	0.971036
		1.035	0.24944			1.035	1.05567
		1.03845	0.209352			1.03845	0.886404
		1.0419	0.248327			1.0419	1.05121
		1.04535	0.237191			1.04535	1.00444
		1.0488	0.2461			1.0488	1.03674
		1.05225	0.251668			1.05225	1.06012
		1.0557	0.216033			1.0557	0.906449
		1.05915	0.23385			1.05915	0.981058
		1.0626	0.243873			1.0626	1.02337
		1.06605	0.232737			1.06605	0.976604
		1.0695	0.23385			1.0695	0.981058
		1.07295	0.2461			1.07295	1.02783
		1.0764	0.236078			1.0764	0.989967
		1.07985	0.243873			1.07985	1.01781
		1.0833	0.236078			1.0833	0.985512
		1.08675	0.21492			1.08675	0.893086
		1.0902	0.243873			1.0902	1.01781
		1.09365	0.24944			1.09365	1.03674
		1.0971	0.255008			1.0971	1.05567
		1.10055	0.242759			1.10055	1.00444
		1.104	0.227169			1.104	0.939856
		1.10745	0.241645			1.10745	0.999989
		1.1109	0.229396			1.1109	0.949878
		1.11435	0.241645			1.11435	0.995535
		1.1178	0.241645			1.1178	0.995535
		1.12125	0.228283			1.12125	0.940969
		1.1247	0.241645			1.1247	0.99108
		1.12815	0.253895			1.12815	1.04119
		1.1316	0.243873			1.1316	0.999989
		1.13505	0.2461			1.13505	1.0089
		1.1385	0.234964			1.1385	0.9599
		1.14195	0.257235			1.14195	1.0501
		1.1454	0.251668			1.1454	1.03228
		1.14885	0.250554			1.14885	1.01892
		1.1523	0.226055			1.1523	0.915357
		1.15575	0.243873			1.15575	0.99108
		1.1592	0.244986			1.1592	0.999989
		1.16265	0.2461			1.16265	1.0011
		1.1661	0.257235			1.1661	1.04565
		1.16955	0.256122			1.16955	1.03674
		1.173	0.270598			1.173	1.09019
		1.17645	0.250554			1.17645	1.01001
		1.1799	0.244986			1.1799	0.983285
		1.18335	0.229396			1.18335	0.920925
		1.1868	0.248327			1.1868	0.996648
		1.19025	0.259463			1.19025	1.03228
		1.1937	0.243873			1.1937	0.974377
		1.19715	0.255008			1.19715	1.01892
		1.2006	0.252781			1.2006	1.01001
		1.20405	0.26169			1.20405	1.04565
		1.2075	0.243873			1.2075	0.974377
		1.21095	0.250554			1.21095	0.996648
		1.2144	0.242759			1.2144	0.962127
		1.21785	0.248327			1.21785	0.983285
		1.2213	0.269485			1.2213	1.06346
		1.22475	0.239418			1.22475	0.94431
		1.2282	0.263917			1.2282	1.04119
		1.23165	0.256122			1.23165	1.00556
		1.2351	0.256122			1.2351	1.00556
		1.23855	0.262803			1.23855	1.03228
		1.242	0.256122			1.242	1.00222
		1.24545	0.26169			1.24545	1.01892
		1.2489	0.259463			1.2489	1.00667
		1.25235	0.268371			1.25235	1.04565
		1.2558	0.260576			1.2558	1.01447
		1.25925	0.260576			1.25925	1.01112
		1.2627	0.255008			1.2627	0.988853
		1.26615	0.238305			1.26615	0.924266
		1.2696	0.286188			1.2696	1.10578
		1.27305	0.257235			1.27305	0.993307
		1.2765	0.247213			1.2765	0.954332
		1.27995	0.262803			1.27995	1.00667
		1.2834	0.262803			1.2834	1.01112
		1.28685	0.262803			1.28685	1.00667
		1.2903	0.26169			1.2903	1.00222
		1.29375	0.275053			1.29375	1.04899
		1.2972	0.247213			1.2972	0.943197
		1.30065	0.266144			1.30065	1.01558
		1.3041	0.273939			1.3041	1.04119
		1.30755	0.27728			1.30755	1.05344
		1.311	0.276166			1.311	1.04453
		1.31445	0.256122			1.31445	0.968809
		1.3179	0.255008			1.3179	0.961014
		1.32135	0.272825			1.32135	1.02783
		1.3248	0.27728			1.3248	1.04453
		1.32825	0.279507			1.32825	1.04453
		1.3317	0.26503			1.3317	0.99108
		1.33515	0.268371			1.33515	1.00333
		1.3386	0.26503			1.3386	0.99108
		1.34205	0.26169			1.34205	0.974377
		1.3455	0.271712			1.3455	1.01112
		1.34895	0.267258			1.34895	0.994421
		1.3524	0.26503			1.3524	0.983285
		1.35585	0.283961			1.35585	1.05344
		1.3593	0.275053			1.3593	1.02003
		1.36275	0.256122			1.36275	0.945424
		1.3662	0.278393			1.3662	1.02783
		1.36965	0.263917			1.36965	0.974377
		1.3731	0.272825			1.3731	1.00333
		1.37655	0.26503			1.37655	0.97549
		1.38	0.269485			1.38	0.99108
		1.38345	0.269485			1.38345	0.99108
		1.3869	0.252781			1.3869	0.929834
		1.39035	0.270598			1.39035	0.995535
		1.3938	0.285075			1.3938	1.04899
		1.39725	0.27728			1.39725	1.02449
		1.4007	0.296211			1.4007	1.09353
		1.40415	0.259463			1.40415	0.954332
		1.4076	0.270598			1.4076	0.995535
		1.41105	0.276166			1.41105	1.01558
		1.4145	0.285075			1.4145	1.04899
		1.41795	0.270598			1.41795	0.995535
		1.4214	0.271712			1.4214	0.999989
		1.42485	0.281734			1.42485	1.03674
		1.4283	0.26503			1.4283	0.978831
		1.43175	0.256122			1.43175	0.942083
		1.4352	0.285075			1.4352	1.04899
		1.43865	0.275053			1.43865	1.01224
		1.4421	0.275053			1.4421	1.01224
		1.44555	0.263917			1.44555	0.966582
		1.449	0.272825			1.449	0.999989
		1.45245	0.257235			1.45245	0.942083
		1.4559	0.275053			1.4559	1.00778
		1.45935	0.278393			1.45935	1.02003
		1.4628	0.270598			1.4628	0.99108
		1.46625	0.26169			1.46625	0.958787
		1.4697	0.301778			1.4697	1.10578
		1.47315	0.26503			1.47315	0.967695
		1.4766	0.282848			1.4766	1.03228
		1.48005	0.255008			1.48005	0.930947
		1.4835	0.269485			1.4835	0.979945
		1.48695	0.267258			1.48695	0.971036
		1.4904	0.278393			1.4904	1.01224
		1.49385	0.299551			1.49385	1.08462
		1.4973	0.29287			1.4973	1.06012
		1.50075	0.276166			1.50075	0.999989
		1.5042	0.281734			1.5042	1.01669
		1.50765	0.276166			1.50765	0.992194
		1.5111	0.302892			1.5111	1.08796
		1.51455	0.297324			1.51455	1.06458
		1.518	0.276166			1.518	0.984399
		1.52145	0.281734			1.52145	1.00444
		1.5249	0.289529			1.5249	1.02783
		1.52835	0.296211			1.52835	1.05233
		1.5318	0.301778			1.5318	1.07237
		1.53525	0.276166			1.53525	0.976604
		1.5387	0.302892			1.5387	1.07126
		1.54215	0.271712			1.54215	0.957673
		1.5456	0.286188			1.5456	1.00444
		1.54905	0.285075			1.54905	1.0011
		1.5525	0.289529			1.5525	1.01335
		1.55595	0.288415			1.55595	1.00556
		1.5594	0.309573			1.5594	1.07905
		1.56285	0.271712			1.56285	0.943197
		1.5663	0.295097			1.5663	1.02449
		1.56975	0.29287			1.56975	1.01669
		1.5732	0.295097			1.5732	1.02115
		1.57665	0.258349			1.57665	0.893086
		1.5801	0.301778			1.5801	1.04008
		1.58355	0.296211			1.58355	1.02449
		1.587	0.304006			1.587	1.04787
		1.59045	0.316255			1.59045	1.09019
		1.5939	0.289529			1.5939	0.994421
		1.59735	0.283961			1.59735	0.97549
		1.6008	0.285075			1.6008	0.97549
		1.60425	0.282848			1.60425	0.967695
		1.6077	0.302892			1.6077	1.03228
		1.61115	0.307346			1.61115	1.04787
		1.6146	0.32405			1.6146	1.10466
		1.61805	0.306233			1.61805	1.04342
		1.6215	0.309573			1.6215	1.05121
		1.62495	0.281734			1.62495	0.95656
		1.6284	0.295097			1.6284	1.00222
		1.63185	0.28062			1.63185	0.953219
		1.6353	0.309573			1.6353	1.04787
		1.63875	0.304006			1.63875	1.02894
		1.6422	0.29287			1.6422	0.99108
		1.64565	0.295097			1.64565	0.998875
		1.6491	0.281734			1.6491	0.949878
		1.65255	0.304006			1.65255	1.02449
		1.656	0.300665			1.656	1.01335
		1.65945	0.302892			1.65945	1.02115
		1.6629	0.302892			1.6629	1.02115
		1.66635	0.285075			1.66635	0.961014
		1.6698	0.300665			1.6698	1.01335
		1.67325	0.287302			1.67325	0.968809
		1.6767	0.306233			1.6767	1.03228
		1.68015	0.293983			1.68015	0.98774
		1.6836	0.30846			1.6836	1.04008
		1.68705	0.318482			1.68705	1.07014
		1.6905	0.301778			1.6905	1.01001
		1.69395	0.302892			1.69395	1.01335
		1.6974	0.299551			1.6974	1.00222
		1.70085	0.300665			1.70085	1.00222
		1.7043	0.306233			1.7043	1.02115
		1.70775	0.296211			1.70775	0.984399
		1.7112	0.318482			1.7112	1.05789
		1.71465	0.311801			1.71465	1.03562
		1.7181	0.312914			1.7181	1.03562
		1.72155	0.307346			1.72155	1.01781
		1.725	0.317368			1.725	1.04676
		1.72845	0.329618			1.72845	1.0913
		1.7319	0.298438			1.7319	0.984399
		1.73535	0.289529			1.73535	0.955446
		1.7388	0.302892			1.7388	0.998875
		1.74225	0.301778			1.74225	0.995535
		1.7457	0.309573			1.7457	1.01447
		1.74915	0.30846			1.74915	1.01001
		1.7526	0.312914			1.7526	1.02449
		1.75605	0.290643			1.75605	0.945424
		1.7595	0.306233			1.7595	0.995535
		1.76295	0.295097			1.76295	0.9599
		1.7664	0.297324			1.7664	0.963241
		1.76985	0.317368			1.76985	1.0256
		1.7733	0.315141			1.7733	1.01781
		1.77675	0.311801			1.77675	1.00667
		1.7802	0.314028			1.7802	1.01112
		1.78365	0.311801			1.78365	0.999989
		1.7871	0.320709			1.7871	1.03228
		1.79055	0.318482			1.79055	1.02115
		1.794	0.329618			1.794	1.05678
		1.79745	0.331845			1.79745	1.06124
		1.8009	0.307346			1.8009	0.982172
		1.80435	0.329618			1.80435	1.04676
		1.8078	0.319596			1.8078	1.01112
		1.81125	0.327391			1.81125	1.03228
		1.8147	0.319596			1.8147	1.00778
		1.81815	0.33964			1.81815	1.0668
		1.8216	0.319596			1.8216	1.00778
		1.82505	0.338526			1.82505	1.06346
		1.8285	0.317368			1.8285	0.997762
		1.83195	0.338526			1.83195	1.06346
		1.8354	0.322936			1.8354	1.01447
		1.83885	0.335186			1.83885	1.05344
		1.8423	0.33964			1.8423	1.06346
		1.84575	0.334072			1.84575	1.0423
		1.8492	0.336299			1.8492	1.05344
		1.85265	0.310687			1.85265	0.969922
		1.8561	0.351889			1.8561	1.09798
		1.85955	0.309573			1.85955	0.966582
		1.863	0.342981			1.863	1.0668
		1.86645	0.337413			1.86645	1.0501
		1.8699	0.33964			1.8699	1.05678
		1.87335	0.331845			1.87335	1.03228
		1.8768	0.325163			1.8768	1.01112
		1.88025	0.330731			1.88025	1.02894
		1.8837	0.335186			1.8837	1.0423
		1.88715	0.331845			1.88715	1.02894
		1.8906	0.337413			1.8906	1.04565
		1.89405	0.330731			1.89405	1.0256
		1.8975	0.317368			1.8975	0.981058
		1.90095	0.338526			1.90095	1.0501
		1.9044	0.330731			1.9044	1.02226
		1.90785	0.334072			1.90785	1.03228
		1.9113	0.335186			1.9113	1.03228
		1.91475	0.337413			1.91475	1.03562
		1.9182	0.325163			1.9182	0.994421
		1.92165	0.334072			1.92165	1.02226
		1.9251	0.322936			1.9251	0.984399
		1.92855	0.341867			1.92855	1.0423
		1.932	0.335186			1.932	1.01892
		1.93545	0.337413			1.93545	1.02894
		1.9389	0.330731			1.9389	1.00556
		1.94235	0.332958			1.94235	1.01224
		1.9458	0.347435			1.9458	1.05567
		1.94925	0.328504			1.94925	0.995535
		1.9527	0.334072			1.9527	1.01224
		1.95615	0.348548			1.95615	1.05567
		1.9596	0.325163			1.9596	0.985512
		1.96305	0.327391			1.96305	0.992194
		1.9665	0.335186			1.9665	1.01224
		1.96995	0.334072			1.96995	1.0089
		1.9734	0.348548			1.9734	1.05567
		1.97685	0.349662			1.97685	1.05567
		1.9803	0.315141			1.9803	0.952105
		1.98375	0.358571			1.98375	1.08239
		1.9872	0.349662			1.9872	1.05567
		1.99065	0.335186			1.99065	1.01224
		1.9941	0.331845			1.9941	1.00222
		1.99755	0.341867			1.99755	1.02894
		2.001	0.330731			2.001	0.995535
		2.00445	0.332958			2.00445	0.998875
		2.0079	0.322936			2.0079	0.965468
		2.01135	0.348548			2.01135	1.0423
		2.0148	0.328504			2.0148	0.982172
		2.01825	0.350776			2.01825	1.04899
		2.0217	0.35523			2.0217	1.06235
		2.02515	0.330731			2.02515	0.985512
		2.0286	0.335186			2.0286	0.998875
		2.03205	0.330731			2.03205	0.982172
		2.0355	0.351889			2.0355	1.0423
		2.03895	0.327391			2.03895	0.973263
		2.0424	0.344094			2.0424	1.01892
		2.04585	0.319596			2.04585	0.946537
		2.0493	0.350776			2.0493	1.03228
		2.05275	0.349662			2.05275	1.0256
		2.0562	0.373047			2.0562	1.09798
		2.05965	0.347435			2.05965	1.01892
		2.0631	0.347435			2.0631	1.01558
		2.06655	0.347435			2.06655	1.01335
		2.07	0.342981			2.07	0.999989
		2.07345	0.368593			2.07345	1.0746
		2.0769	0.360798			2.0769	1.04899
		2.08035	0.341867			2.08035	0.989967
		2.0838	0.365252			2.0838	1.05789
		2.08725	0.360798			2.08725	1.04565
		2.0907	0.359684			2.0907	1.03896
		2.09415	0.369706			2.09415	1.06792
		2.0976	0.366366			2.0976	1.05455
		2.10105	0.342981			2.10105	0.984399
		2.1045	0.356343			2.1045	1.02003
		2.10795	0.356343			2.10795	1.02003
		2.1114	0.366366			2.1114	1.04453
		2.11485	0.373047			2.11485	1.06458
		2.1183	0.346321			2.1183	0.98774
		2.12175	0.363025			2.12175	1.03228
		2.1252	0.359684			2.1252	1.0256
		2.12865	0.366366			2.12865	1.03896
		2.1321	0.359684			2.1321	1.02226
		2.13555	0.363025			2.13555	1.02894
		2.139	0.388637			2.139	1.10132
		2.14245	0.359684			2.14245	1.02003
		2.1459	0.37082			2.1459	1.05121
		2.14935	0.359684			2.14935	1.02003
		2.1528	0.369706			2.1528	1.04453
		2.15625	0.35523			2.15625	1.00667
		2.1597	0.37082			2.1597	1.04787
		2.16315	0.35523			2.16315	1.0011
		2.1666	0.358571			2.1666	1.01001
		2.17005	0.342981			2.17005	0.966582
		2.1735	0.368593			2.1735	1.03562
		2.17695	0.37082			2.17695	1.04119
		2.1804	0.346321			2.1804	0.969922
		2.18385	0.354116			2.18385	0.992194
		2.1873	0.368593			2.1873	1.02894
		2.19075	0.377501			2.19075	1.05455
		2.1942	0.371933			2.1942	1.03896
		2.19765	0.371933			2.19765	1.03896
		2.2011	0.357457			2.2011	0.995535
		2.20455	0.35523			2.20455	0.988853
		2.208	0.374161			2.208	1.04453
		2.21145	0.369706			2.21145	1.02894
		2.2149	0.37082			2.2149	1.03228
		2.21835	0.373047			2.21835	1.03896
		2.2218	0.378615			2.2218	1.05121
		2.22525	0.388637			2.22525	1.07905
		2.2287	0.346321			2.2287	0.961014
		2.23215	0.361911			2.23215	1.0011
		2.2356	0.389751			2.2356	1.07905
		2.23905	0.359684			2.23905	0.995535
		2.2425	0.359684			2.2425	0.992194
		2.24595	0.342981			2.24595	0.943197
		2.2494	0.399773			2.2494	1.10021
		2.25285	0.379729			2.25285	1.04787
		2.2563	0.388637			2.2563	1.07237
		2.25975	0.346321			2.25975	0.952105
		2.2632	0.363025			2.2632	0.998875
		2.26665	0.385296			2.26665	1.06012
		2.2701	0.368593			2.2701	1.01112
		2.27355	0.357457			2.27355	0.983285
		2.277	0.366366			2.277	1.00444
		2.28045	0.377501			2.28045	1.03562
		2.2839	0.357457			2.2839	0.977717
		2.28735	0.368593			2.28735	1.00444
		2.2908	0.374161			2.2908	1.01669
		2.29425	0.374161			2.29425	1.01447
		2.2977	0.374161			2.2977	1.01447
		2.30115	0.359684			2.30115	0.97549
		2.3046	0.353003			2.3046	0.95656
		2.30805	0.360798			2.30805	0.97549
		2.3115	0.376388			2.3115	1.01669
		2.31495	0.394205			2.31495	1.06569
		2.3184	0.383069			2.3184	1.03228
		2.32185	0.350776			2.32185	0.945424
		2.3253	0.390864			2.3253	1.0501
		2.32875	0.363025			2.32875	0.97215
		2.3322	0.351889			2.3322	0.943197
		2.33565	0.395319			2.33565	1.05567
		2.3391	0.390864			2.3391	1.04453
		2.34255	0.390864			2.34255	1.04453
		2.346	0.381956			2.346	1.01781
		2.34945	0.398659			2.34945	1.05901
		2.3529	0.375274			2.3529	0.996648
		2.35635	0.388637			2.35635	1.03228
		2.3598	0.381956			2.3598	1.01447
		2.36325	0.384183			2.36325	1.02003
		2.3667	0.390864			2.3667	1.03785
		2.37015	0.391978			2.37015	1.03785
		2.3736	0.377501			2.3736	0.999989
		2.37705	0.375274			2.37705	0.99108
		2.3805	0.388637			2.3805	1.02337
		2.38395	0.369706			2.38395	0.973263
		2.3874	0.37082			2.3874	0.976604
		2.39085	0.385296			2.39085	1.01224
		2.3943	0.388637			2.3943	1.02337
		2.39775	0.388637			2.39775	1.02003
		2.4012	0.377501			2.4012	0.99108
		2.40465	0.374161			2.40465	0.982172
		2.4081	0.393091			2.4081	1.03228
		2.41155	0.38641			2.41155	1.01224
		2.415	0.394205			2.415	1.03562
		2.41845	0.405341			2.41845	1.06124
		2.4219	0.398659			2.4219	1.04342
		2.42535	0.394205			2.42535	1.03228
		2.4288	0.412022			2.4288	1.07571
		2.43225	0.397546			2.43225	1.03562
		2.4357	0.37082			2.4357	0.965468
		2.43915	0.396432			2.43915	1.03228
		2.4426	0.368593			2.4426	0.9599
		2.44605	0.412022			2.44605	1.07014
		2.4495	0.379729			2.4495	0.983285
		2.45295	0.407568			2.45295	1.05789
		2.4564	0.385296			2.4564	0.999989
		2.45985	0.399773			2.45985	1.03562
		2.4633	0.406454			2.4633	1.05567
		2.46675	0.407568			2.46675	1.05567
		2.4702	0.391978			2.4702	1.01447
		2.47365	0.390864			2.47365	1.00667
		2.4771	0.395319			2.4771	1.01781
		2.48055	0.388637			2.48055	1.0011
		2.484	0.374161			2.484	0.961014
		2.48745	0.388637			2.48745	0.997762
		2.4909	0.389751			2.4909	0.997762
		2.49435	0.423158			2.49435	1.08351
		2.4978	0.359684			2.4978	0.920925
		2.50125	0.407568			2.50125	1.04119
		2.5047	0.388637			2.5047	0.995535
		2.50815	0.409795			2.50815	1.04676
		2.5116	0.385296			2.5116	0.984399
		2.51505	0.395319			2.51505	1.00667
		2.5185	0.390864			2.5185	0.98774
		2.52195	0.404227			2.52195	1.02115
		2.5254	0.415363			2.5254	1.04676
		2.52885	0.412022			2.52885	1.03562
		2.5323	0.423158			2.5323	1.06346
		2.53575	0.422044			2.53575	1.05789
		2.5392	0.424271			2.5392	1.06346
		2.54265	0.437634			2.54265	1.09687
		2.5461	0.415363			2.5461	1.04119
		2.54955	0.409795			2.54955	1.02671
		2.553	0.406454			2.553	1.01558
		2.55645	0.424271			2.55645	1.06346
		2.5599	0.389751			2.5599	0.974377
		2.56335	0.418704			2.56335	1.04565
		2.5668	0.415363			2.5668	1.03785
		2.57025	0.437634			2.57025	1.09353
		2.5737	0.397546			2.5737	0.993307
		2.57715	0.406454			2.57715	1.01558
		2.5806	0.396432			2.5806	0.99108
		2.58405	0.412022			2.58405	1.02671
		2.5875	0.400886			2.5875	0.998875
		2.59095	0.410909			2.59095	1.02449
		2.5944	0.418704			2.5944	1.04008
		2.59785	0.396432			2.59785	0.985512
		2.6013	0.406454			2.6013	1.01001
		2.60475	0.391978			2.60475	0.968809
		2.6082	0.410909			2.6082	1.01335
		2.61165	0.413136			2.61165	1.02115
		2.6151	0.424271			2.6151	1.04565
		2.61855	0.403114			2.61855	0.99108
		2.622	0.406454			2.622	1.00222
		2.62545	0.423158			2.62545	1.04008
		2.6289	0.408681			2.6289	1.00222
		2.63235	0.437634			2.63235	1.07014
		2.6358	0.422044			2.6358	1.03228
		2.63925	0.419817			2.63925	1.02671
		2.6427	0.430953			2.6427	1.05455
		2.64615	0.410909			2.64615	1.00556
		2.6496	0.432066			2.6496	1.05455
		2.65305	0.43318			2.65305	1.05678
		2.6565	0.394205			2.6565	0.958787
		2.65995	0.397546			2.65995	0.967695
		2.6634	0.426499			2.6634	1.03451
		2.66685	0.426499			2.66685	1.03451
		2.6703	0.395319			2.6703	0.95656
		2.67375	0.435407			2.67375	1.05344
		2.6772	0.419817			2.6772	1.01335
		2.68065	0.408681			2.68065	0.986626
		2.6841	0.427612			2.6841	1.03006
		2.68755	0.437634			2.68755	1.05344
		2.691	0.41759			2.691	1.00333
		2.69445	0.390864			2.69445	0.936515
		2.6979	0.410909			2.6979	0.986626
		2.70135	0.440975			2.70135	1.05901
		2.7048	0.419817			2.7048	1.00556
		2.70825	0.405341			2.70825	0.968809
		2.7117	0.412022			2.7117	0.982172
		2.71515	0.413136			2.71515	0.984399
		2.7186	0.397546			2.7186	0.949878
		2.72205	0.420931			2.72205	1.00333
		2.7255	0.426499			2.7255	1.01669
		2.72895	0.44877			2.72895	1.06903
		2.7324	0.44877			2.7324	1.0668
		2.73585	0.414249			2.73585	0.984399
		2.7393	0.465474			2.7393	1.10355
		2.74275	0.428726			2.74275	1.01335
		2.7462	0.452111			2.7462	1.06903
		2.74965	0.444316			2.74965	1.04787
		2.7531	0.423158			2.7531	0.995535
		2.75655	0.432066			2.75655	1.01447
		2.76	0.440975			2.76	1.03451
		2.76345	0.404227			2.76345	0.948764
		2.7669	0.43318			2.7669	1.01112
		2.77035	0.425385			2.77035	0.993307
		2.7738	0.455451			2.7738	1.05789
		2.77725	0.487745			2.77725	1.13362
		2.7807	0.419817			2.7807	0.971036
		2.78415	0.428726			2.78415	0.988853
		2.7876	0.46436			2.7876	1.07348
		2.79105	0.439861			2.79105	1.01447
		2.7945	0.435407			2.7945	1.00444
		2.79795	0.456565			2.79795	1.0501
		2.8014	0.446543			2.8014	1.02671
		2.80485	0.449884			2.80485	1.03451
		2.8083	0.449884			2.8083	1.03228
		2.81175	0.436521			2.81175	1.0011
		2.8152	0.452111			2.8152	1.03451
		2.81865	0.439861			2.81865	1.00667
		2.8221	0.425385			2.8221	0.971036
		2.82555	0.459906			2.82555	1.0501
		2.829	0.449884			2.829	1.02226
		2.83245	0.447656			2.83245	1.02003
		2.8359	0.444316			2.8359	1.01001
		2.83935	0.434294			2.83935	0.986626
		2.8428	0.432066			2.8428	0.982172
		2.84625	0.457679			2.84625	1.04008
		2.8497	0.438748			2.8497	0.996648
		2.85315	0.459906			2.85315	1.03785
		2.8566	0.436521			2.8566	0.986626
		2.86005	0.443202			2.86005	0.999989
		2.8635	0.443202			2.8635	0.999989
		2.86695	0.454338			2.86695	1.02003
		2.8704	0.46436			2.8704	1.0423
		2.87385	0.446543			2.87385	1.00222
		2.8773	0.443202			2.8773	0.992194
		2.88075	0.46436			2.88075	1.03674
		2.8842	0.456565			2.8842	1.02226
		2.88765	0.454338			2.88765	1.01447
		2.8911	0.447656			2.8911	0.999989
		2.89455	0.450997			2.89455	1.00778
		2.898	0.475496			2.898	1.06012
		2.90145	0.456565			2.90145	1.01447
		2.9049	0.456565			2.9049	1.01224
		2.90835	0.468814			2.90835	1.04008
		2.9118	0.467701			2.9118	1.03674
		2.91525	0.446543			2.91525	0.98774
		2.9187	0.505562			2.9187	1.11803
		2.92215	0.473269			2.92215	1.04676
		2.9256	0.456565			2.9256	1.01001
		2.92905	0.471042			2.92905	1.0423
		2.9325	0.471042			2.9325	1.03674
		2.93595	0.469928			2.93595	1.03451
		2.9394	0.474382			2.9394	1.0423
		2.94285	0.471042			2.94285	1.03228
		2.9463	0.443202			2.9463	0.968809
		2.94975	0.454338			2.94975	0.993307
		2.9532	0.46436			2.9532	1.01001
		2.95665	0.466587			2.95665	1.01335
		2.9601	0.481064			2.9601	1.04676
		2.96355	0.450997			2.96355	0.981058
		2.967	0.462133			2.967	1.00556
		2.97045	0.462133			2.97045	1.00333
		2.9739	0.467701			2.9739	1.01112
		2.97735	0.489972			2.97735	1.05901
		2.9808	0.47995			2.9808	1.03896
		2.98425	0.489972			2.98425	1.05901
		2.9877	0.501108			2.9877	1.08017
		2.99115	0.447656			2.99115	0.965468
		2.9946	0.461019			2.9946	0.994421
		2.99805	0.475496			2.99805	1.01781
		3.0015	0.467701			3.0015	0.996648
		3.00495	0.463247			3.00495	0.98774
		3.0084	0.473269			3.0084	1.0089
		3.01185	0.467701			3.01185	0.992194
		3.0153	0.477723			3.0153	1.01335
		3.01875	0.478837			3.01875	1.01335
		3.0222	0.493313			3.0222	1.04453
		3.02565	0.501108			3.02565	1.06012
		3.0291	0.462133			3.0291	0.973263
		3.03255	0.488859			3.03255	1.03006
		3.036	0.478837			3.036	1.00667
		3.03945	0.466587			3.03945	0.981058
		3.0429	0.457679			3.0429	0.957673
		3.04635	0.454338			3.04635	0.950992
		3.0498	0.476609			3.0498	0.995535
		3.05325	0.531174			3.05325	1.11135
		3.0567	0.485518			3.0567	1.01335
		3.06015	0.482177			3.06015	1.00444
		3.0636	0.486632			3.0636	1.01781
		3.06705	0.467701			3.06705	0.976604
		3.0705	0.47995			3.0705	0.997762
		3.07395	0.512244			3.07395	1.06458
		3.0774	0.493313			3.0774	1.02337
		3.08085	0.520039			3.08085	1.07571
		3.0843	0.475496			3.0843	0.984399
		3.08775	0.481064			3.08775	0.993307
		3.0912	0.498881			3.0912	1.03006
		3.09465	0.489972			3.09465	1.0089
		3.0981	0.513357			3.0981	1.05789
		3.10155	0.521152			3.10155	1.07126
		3.105	0.528947			3.105	1.08685
		3.10845	0.51113			3.10845	1.0501
		3.1119	0.493313			3.1119	1.01224
		3.11535	0.472155			3.11535	0.968809
		3.1188	0.491086			3.1188	1.00667
		3.12225	0.503335			3.12225	1.03006
		3.1257	0.494427			3.1257	1.01447
		3.12915	0.520039			3.12915	1.06458
		3.1326	0.485518			3.1326	0.993307
		3.13605	0.504449			3.13605	1.03006
		3.1395	0.49554			3.1395	1.01447
		3.14295	0.499994			3.14295	1.02115
		3.1464	0.504449			3.1464	1.03006
		3.14985	0.502222			3.14985	1.02783
		3.1533	0.486632			3.1533	0.993307
		3.15675	0.498881			3.15675	1.01892
		3.1602	0.517812			3.1602	1.05455
		3.16365	0.484404			3.16365	0.986626
		3.1671	0.49554			3.1671	1.01001
		3.17055	0.491086			3.17055	0.998875
		3.174	0.488859			3.174	0.995535
		3.17745	0.505562			3.17745	1.03006
		3.1809	0.531174			3.1809	1.08239
		3.18435	0.513357			3.18435	1.04565
		3.1878	0.493313			3.1878	1.00333
		3.19125	0.482177			3.19125	0.979945
		3.1947	0.497767			3.1947	1.01224
		3.19815	0.512244			3.19815	1.04119
		3.2016	0.496654			3.2016	1.00556
		3.20505	0.501108			3.20505	1.01224
		3.2085	0.486632			3.2085	0.983285
		3.21195	0.518925			3.21195	1.04565
		3.2154	0.540083			3.2154	1.08573
		3.21885	0.501108			3.21885	1.00778
		3.2223	0.522266			3.2223	1.05233
		3.22575	0.51113			3.22575	1.02783
		3.2292	0.484404			3.2292	0.974377
		3.23265	0.514471			3.23265	1.03451
		3.2361	0.492199			3.2361	0.98774
		3.23955	0.499994			3.23955	1.0011
		3.243	0.525607			3.243	1.05233
		3.24645	0.507789			3.24645	1.01447
		3.2499	0.524493			3.2499	1.04787
		3.25335	0.486632			3.25335	0.969922
		3.2568	0.517812			3.2568	1.03006
		3.26025	0.505562			3.26025	1.0011
		3.2637	0.527834			3.2637	1.04565
		3.26715	0.515584			3.26715	1.02115
		3.2706	0.546765			3.2706	1.08017
		3.27405	0.502222			3.27405	0.994421
		3.2775	0.547878			3.2775	1.07794
		3.28095	0.492199			3.28095	0.968809
		3.2844	0.49554			3.2844	0.973263
		3.28785	0.530061			3.28785	1.03896
		3.2913	0.532288			3.2913	1.04342
		3.29475	0.530061			3.29475	1.03674
		3.2982	0.5579			3.2982	1.0913
		3.30165	0.521152			3.30165	1.01669
		3.3051	0.534515			3.3051	1.04119
		3.30855	0.501108			3.30855	0.97549
		3.312	0.517812			3.312	1.00667
		3.31545	0.506676			3.31545	0.984399
		3.3189	0.545651			3.3189	1.05789
		3.32235	0.540083			3.32235	1.04787
		3.3258	0.527834			3.3258	1.0256
		3.32925	0.521152			3.32925	1.01112
		3.3327	0.553446			3.3327	1.07348
		3.33615	0.521152			3.33615	1.01112
		3.3396	0.560127			3.3396	1.08573
		3.34305	0.523379			3.34305	1.01447
		3.3465	0.544537			3.3465	1.05344
		3.34995	0.523379			3.34995	1.01335
		3.3534	0.506676			3.3534	0.978831
		3.35685	0.531174			3.35685	1.02337
		3.3603	0.512244			3.3603	0.98774
		3.36375	0.512244			3.36375	0.98774
		3.3672	0.520039			3.3672	0.999989
		3.37065	0.505562			3.37065	0.97215
		3.3741	0.545651			3.3741	1.04899
		3.37755	0.505562			3.37755	0.969922
		3.381	0.530061			3.381	1.01781
		3.38445	0.517812			3.38445	0.993307
		3.3879	0.523379			3.3879	1.00222
		3.39135	0.551219			3.39135	1.05567
		3.3948	0.527834			3.3948	1.01335
		3.39825	0.553446			3.39825	1.06012
		3.4017	0.543424			3.4017	1.04342
		3.40515	0.565695			3.40515	1.08351
		3.4086	0.537856			3.4086	1.03006
		3.41205	0.551219			3.41205	1.05567
		3.4155	0.543424			3.4155	1.03896
		3.41895	0.528947			3.41895	1.01112
		3.4224	0.512244			3.4224	0.976604
		3.42585	0.523379			3.42585	0.997762
		3.4293	0.482177			3.4293	0.917584
		3.43275	0.523379			3.43275	0.996648
		3.4362	0.52672			3.4362	1.00222
		3.43965	0.521152			3.43965	0.989967
		3.4431	0.546765			3.4431	1.03674
		3.44655	0.551219			3.44655	1.04119
		3.45	0.528947			3.45	1.0011
		3.45345	0.534515			3.45345	1.01112
		3.4569	0.530061			3.4569	1.0011
		3.46035	0.541197			3.46035	1.02003
		3.4638	0.548992			3.4638	1.03228
		3.46725	0.550105			3.46725	1.03674
		3.4707	0.546765			3.4707	1.02783
		3.47415	0.531174			3.47415	0.998875
		3.4776	0.522266			3.4776	0.979945
		3.48105	0.544537			3.48105	1.01781
		3.4845	0.566809			3.4845	1.05901
		3.48795	0.561241			3.48795	1.04676
		3.4914	0.592421			3.4914	1.10244
		3.49485	0.528947			3.49485	0.984399
		3.4983	0.559014			3.4983	1.03896
		3.50175	0.569036			3.50175	1.05455
		3.5052	0.553446			3.5052	1.02449
		3.50865	0.537856			3.50865	0.996648
		3.5121	0.571263			3.5121	1.05678
		3.51555	0.544537			3.51555	1.00556
		3.519	0.527834			3.519	0.976604
		3.52245	0.550105			3.52245	1.01558
		3.5259	0.544537			3.5259	1.00556
		3.52935	0.559014			3.52935	1.03228
		3.5328	0.567922			3.5328	1.04676
		3.53625	0.559014			3.53625	1.03006
		3.5397	0.563468			3.5397	1.03896
		3.54315	0.550105			3.54315	1.01224
		3.5466	0.532288			3.5466	0.981058
		3.55005	0.537856			3.55005	0.988853
		3.5535	0.571263			3.5535	1.05233
		3.55695	0.550105			3.55695	1.01335
		3.5604	0.561241			3.5604	1.03451
		3.56385	0.569036			3.56385	1.04453
		3.5673	0.555673			3.5673	1.01781
		3.57075	0.548992			3.57075	1.00778
		3.5742	0.576831			3.5742	1.05678
		3.57765	0.574604			3.57765	1.0501
		3.5811	0.547878			3.5811	1.00333
		3.58455	0.566809			3.58455	1.03674
		3.588	0.57015			3.588	1.0423
		3.59145	0.555673			3.59145	1.01447
		3.5949	0.58908			3.5949	1.07237
		3.59835	0.564582			3.59835	1.02783
		3.6018	0.565695			3.6018	1.02783
		3.60525	0.596875			3.60525	1.08239
		3.6087	0.569036			3.6087	1.03006
		3.61215	0.562355			3.61215	1.01669
		3.6156	0.556787			3.6156	1.00444
		3.61905	0.553446			3.61905	0.992194
		3.6225	0.55456			3.6225	0.994421
		3.62595	0.60133			3.62595	1.07794
		3.6294	0.555673			3.6294	0.992194
		3.63285	0.599102			3.63285	1.06569
		3.6363	0.535629			3.6363	0.953219
		3.63975	0.594648			3.63975	1.05567
		3.6432	0.567922			3.6432	1.00444
		3.64665	0.574604			3.64665	1.01447
		3.6501	0.576831			3.6501	1.01669
		3.65355	0.5579			3.65355	0.979945
		3.657	0.583512			3.657	1.02449
		3.66045	0.60467			3.66045	1.06124
		3.6639	0.561241			3.6639	0.982172
		3.66735	0.594648			3.66735	1.03785
		3.6708	0.566809			3.6708	0.989967
		3.67425	0.60133			3.67425	1.0501
		3.6777	0.605784			3.6777	1.05789
		3.68115	0.610238			3.68115	1.06346
		3.6846	0.591307			3.6846	1.03006
		3.68805	0.597989			3.68805	1.0423
		3.6915	0.593535			3.6915	1.03451
		3.69495	0.548992			3.69495	0.954332
		3.6984	0.595762			3.6984	1.03451
		3.70185	0.57015			3.70185	0.99108
		3.7053	0.571263			3.7053	0.98774
		3.70875	0.562355			3.70875	0.976604
		3.7122	0.58574			3.7122	1.01335
		3.71565	0.600216			3.71565	1.03785
		3.7191	0.574604			3.7191	0.992194
		3.72255	0.575717			3.72255	0.992194
		3.726	0.546765			3.726	0.942083
		3.72945	0.551219			3.72945	0.949878
		3.7329	0.612465			3.7329	1.05344
		3.73635	0.57015			3.73635	0.984399
		3.7398	0.58574			3.7398	1.0089
		3.74325	0.569036			3.74325	0.976604
		3.7467	0.609125			3.7467	1.04787
		3.75015	0.63585			3.75015	1.09353
		3.7536	0.61692			3.7536	1.05678
		3.75705	0.611352			3.75705	1.04899
		3.7605	0.602443			3.7605	1.03228
		3.76395	0.597989			3.76395	1.02226
		3.7674	0.611352			3.7674	1.0423
		3.77085	0.603557			3.77085	1.03006
		3.7743	0.610238			3.7743	1.04008
		3.77775	0.610238			3.77775	1.03785
		3.7812	0.624715			3.7812	1.06235
		3.78465	0.608011			3.78465	1.03006
		3.7881	0.611352			3.7881	1.03228
		3.79155	0.586853			3.79155	0.988853
		3.795	0.623601			3.795	1.04899
		3.79845	0.612465			3.79845	1.03006
		3.8019	0.57349			3.8019	0.961014
		3.80535	0.621374			3.80535	1.04008
		3.8088	0.628055			3.8088	1.05121
		3.81225	0.579058			3.81225	0.965468
		3.8157	0.615806			3.8157	1.02337
		3.81915	0.611352			3.81915	1.01781
		3.8226	0.602443			3.8226	0.998875
		3.82605	0.649213			3.82605	1.07905
		3.8295	0.605784			3.8295	1.00667
		3.83295	0.611352			3.83295	1.01335
		3.8364	0.66369			3.8364	1.09687
		3.83985	0.652554			3.83985	1.08017
		3.8433	0.626942			3.8433	1.03562
		3.84675	0.629169			3.84675	1.04008
		3.8502	0.662576			3.8502	1.09242
		3.85365	0.629169			3.85365	1.04008
		3.8571	0.60133			3.8571	0.993307
		3.86055	0.602443			3.86055	0.993307
		3.864	0.612465			3.864	1.01001
		3.86745	0.631396			3.86745	1.04119
		3.8709	0.611352			3.8709	1.0089
		3.87435	0.613579			3.87435	1.01001
		3.8778	0.631396			3.8778	1.04119
		3.88125	0.623601			3.88125	1.02449
		3.8847	0.608011			3.8847	0.998875
		3.88815	0.63585			3.88815	1.04565
		3.8916	0.619147			3.8916	1.01892
		3.89505	0.611352			3.89505	1.00667
		3.8985	0.658122			3.8985	1.08351
		3.90195	0.612465			3.90195	1.00667
		3.9054	0.605784			3.9054	0.995535
		3.90885	0.625828			3.90885	1.02671
		3.9123	0.612465			3.9123	1.00444
		3.91575	0.608011			3.91575	0.995535
		3.9192	0.622488			3.9192	1.02003
		3.92265	0.640305			3.92265	1.04899
		3.9261	0.621374			3.9261	1.02003
		3.92955	0.638078			3.92955	1.04342
		3.933	0.634737			3.933	1.03785
		3.93645	0.597989			3.93645	0.979945
		3.9399	0.629169			3.9399	1.02894
		3.94335	0.621374			3.94335	1.01558
		3.9468	0.634737			3.9468	1.03785
		3.95025	0.628055			3.95025	1.02337
		3.9537	0.600216			3.9537	0.976604
		3.95715	0.586853			3.95715	0.95656
		3.9606	0.615806			3.9606	1.00333
		3.96405	0.631396			3.96405	1.02671
		3.9675	0.618033			3.9675	0.999989
		3.97095	0.608011			3.97095	0.985512
		3.9744	0.610238			3.9744	0.988853
		3.97785	0.670371			3.97785	1.08685
		3.9813	0.630283			3.9813	1.02115
		3.98475	0.639191			3.98475	1.03562
		3.9882	0.645873			3.9882	1.04676
		3.99165	0.644759			3.99165	1.04676
		3.9951	0.633623			3.9951	1.02337
		3.99855	0.628055			3.99855	1.01447
		4.002	0.652554			4.002	1.05344
		4.00545	0.615806			4.00545	0.993307
		4.0089	0.597989			4.0089	0.962127
		4.01235	0.605784			4.01235	0.973263
		4.0158	0.629169			4.0158	1.01112
		4.01925	0.624715			4.01925	1.00333
		4.0227	0.63585			4.0227	1.02115
		4.02615	0.61692			4.02615	0.98774
		4.0296	0.581285			4.0296	0.927607
		4.03305	0.645873			4.03305	1.03006
		4.0365	0.641418			4.0365	1.02115
		4.03995	0.605784			4.03995	0.962127
		4.0434	0.613579			4.0434	0.97215
		4.04685	0.62026			4.04685	0.983285
		4.0503	0.646986			4.0503	1.0256
		4.05375	0.659235			4.05375	1.0423
		4.0572	0.63585			4.0572	1.00778
		4.06065	0.644759			4.06065	1.02003
		4.0641	0.670371			4.0641	1.05901
		4.06755	0.65144			4.06755	1.02894
		4.071	0.650327			4.071	1.02671
		4.07445	0.662576			4.07445	1.04453
		4.0779	0.66369			4.0779	1.0423
		4.08135	0.662576			4.08135	1.0423
		4.0848	0.664803			4.0848	1.0423
		4.08825	0.668144			4.08825	1.04676
		4.0917	0.626942			4.0917	0.982172
		4.09515	0.645873			4.09515	1.01112
		4.0986	0.678166			4.0986	1.06012
		4.10205	0.642532			4.10205	1.00222
		4.1055	0.636964			4.1055	0.994421
		4.10895	0.63251			4.10895	0.986626
		4.1124	0.658122			4.1124	1.02671
		4.11585	0.652554			4.11585	1.02003
		4.1193	0.640305			4.1193	1.00222
		4.12275	0.6481			4.12275	1.01669
		4.1262	0.62026			4.1262	0.974377
		4.12965	0.624715			4.12965	0.981058
		4.1331	0.633623			4.1331	0.997762
		4.13655	0.654781			4.13655	1.03451
		4.14	0.642532			4.14	1.01669
		4.14345	0.662576			4.14345	1.04787
		4.1469	0.662576			4.1469	1.04787
		4.15035	0.645873			4.15035	1.02226
		4.1538	0.659235			4.1538	1.0423
		4.15725	0.6481			4.15725	1.02337
		4.1607	0.655895			4.1607	1.03562
		4.16415	0.63251			4.16415	0.998875
		4.1676	0.662576			4.1676	1.04676
		4.17105	0.653668			4.17105	1.03451
		4.1745	0.636964			4.1745	1.00778
		4.17795	0.652554			4.17795	1.02894
		4.1814	0.671485			4.1814	1.05901
		4.18485	0.629169			4.18485	0.993307
		4.1883	0.650327			4.1883	1.0256
		4.19175	0.675939			4.19175	1.06346
		4.1952	0.628055			4.1952	0.989967
		4.19865	0.641418			4.19865	1.01001
		4.2021	0.652554			4.2021	1.0256
		4.20555	0.668144			4.20555	1.0501
		4.209	0.634737			4.209	0.997762
		4.21245	0.688188			4.21245	1.08128
		4.2159	0.643645			4.2159	1.01112
		4.21935	0.636964			4.21935	0.997762
		4.2228	0.644759			4.2228	1.01112
		4.22625	0.638078			4.22625	0.998875
		4.2297	0.606897			4.2297	0.949878
		4.23315	0.6481			4.23315	1.01335
		4.2366	0.646986			4.2366	1.01335
		4.24005	0.658122			4.24005	1.03006
		4.2435	0.643645			4.2435	1.00667
		4.24695	0.668144			4.24695	1.04676
		4.2504	0.673712			4.2504	1.05455
		4.25385	0.660349			4.25385	1.03451
		4.2573	0.659235			4.2573	1.03451
		4.26075	0.669258			4.26075	1.0501
		4.2642	0.622488			4.2642	0.974377
		4.26765	0.652554			4.26765	1.02226
		4.2711	0.657008			4.2711	1.02671
		4.27455	0.641418			4.27455	1.00222
		4.278	0.641418			4.278	1.00222
		4.28145	0.66369			4.28145	1.03562
		4.2849	0.66703			4.2849	1.03896
		4.28835	0.646986			4.28835	1.00444
		4.2918	0.626942			4.2918	0.97215
		4.29525	0.646986			4.29525	1.00333
		4.2987	0.654781			4.2987	1.01112
		4.30215	0.662576			4.30215	1.02003
		4.3056	0.66369			4.3056	1.02226
		4.30905	0.6481			4.30905	0.996648
		4.3125	0.685961			4.3125	1.05121
		4.31595	0.68262			4.31595	1.04899
		4.3194	0.67928			4.3194	1.04565
		4.32285	0.670371			4.32285	1.03006
		4.3263	0.674825			4.3263	1.03785
		4.32975	0.672598			4.32975	1.03451
		4.3332	0.658122			4.3332	1.01001
		4.33665	0.66369			4.33665	1.01669
		4.3401	0.684848			4.3401	1.04787
		4.34355	0.594648			4.34355	0.910903
		4.347	0.662576			4.347	1.00667
		4.35045	0.633623			4.35045	0.964355
		4.3539	0.642532			4.3539	0.976604
		4.35735	0.66369			4.35735	1.0089
		4.3608	0.678166			4.3608	1.02894
		4.36425	0.645873			4.36425	0.979945
		4.3677	0.652554			4.3677	0.988853
		4.37115	0.646986			4.37115	0.976604
		4.3746	0.665917			4.3746	1.0089
		4.37805	0.684848			4.37805	1.03785
		4.3815	0.731618			4.3815	1.10244
		4.38495	0.668144			4.38495	1.00556
		4.3884	0.678166			4.3884	1.02003
		4.39185	0.69487			4.39185	1.04565
		4.3953	0.683734			4.3953	1.0256
		4.39875	0.673712			4.39875	1.0089
		4.4022	0.724936			4.4022	1.08573
		4.40565	0.678166			4.40565	1.01224
		4.4091	0.687075			4.4091	1.0256
		4.41255	0.646986			4.41255	0.965468
		4.416	0.674825			4.416	1.00556
		4.41945	0.707119			4.41945	1.04565
		4.4229	0.670371			4.4229	0.989967
		4.42635	0.671485			4.42635	0.989967
		4.4298	0.708233			4.4298	1.03896
		4.43325	0.683734			4.43325	1.0011
		4.4367	0.68262			4.4367	0.997762
		4.44015	0.658122			4.44015	0.961014
		4.4436	0.688188			4.4436	1.0011
		4.44705	0.703778			4.44705	1.02783
		4.4505	0.702665			4.4505	1.02115
		4.45395	0.727163			4.45395	1.05121
		4.4574	0.720482			4.4574	1.04008
		4.46085	0.702665			4.46085	1.01892
		4.4643	0.722709			4.4643	1.04899
		4.46775	0.701551			4.46775	1.01335
		4.4712	0.687075			4.4712	0.98774
		4.47465	0.711573			4.47465	1.02115
		4.4781	0.706006			4.4781	1.01112
		4.48155	0.720482			4.48155	1.03228
		4.485	0.69821			4.485	0.999989
		4.48845	0.737186			4.48845	1.05344
		4.4919	0.701551			4.4919	0.998875
		4.49535	0.707119			4.49535	1.00556
		4.4988	0.719368			4.4988	1.02115
		4.50225	0.773933			4.50225	1.09576
		4.5057	0.713801			4.5057	1.0089
		4.50915	0.709346			4.50915	1.00444
		4.5126	0.728277			4.5126	1.02894
		4.51605	0.733845			4.51605	1.03674
		4.5195	0.714914			4.5195	1.00556
		4.52295	0.713801			4.52295	1.00444
		4.5264	0.69821			4.5264	0.982172
		4.52985	0.713801			4.52985	1.0011
		4.5333	0.706006			4.5333	0.99108
		4.53675	0.701551			4.53675	0.981058
		4.5402	0.712687			4.5402	0.996648
		4.54365	0.699324			4.54365	0.977717
		4.5471	0.714914			4.5471	0.997762
		4.55055	0.746094			4.55055	1.04119
		4.554	0.737186			4.554	1.02894
		4.55745	0.699324			4.55745	0.976604
		4.5609	0.758343			4.5609	1.05344
		4.56435	0.720482			4.56435	1.00444
		4.5678	0.748321			4.5678	1.04119
		4.57125	0.733845			4.57125	1.02115
		4.5747	0.703778			4.5747	0.979945
		4.57815	0.731618			4.57815	1.01669
		4.5816	0.758343			4.5816	1.05344
		4.58505	0.729391			4.58505	1.01224
		4.5885	0.74164			4.5885	1.02783
		4.59195	0.718255			4.59195	0.993307
		4.5954	0.732731			4.5954	1.0089
		4.59885	0.734958			4.59885	1.01112
		4.6023	0.751662			4.6023	1.03117
		4.60575	0.713801			4.60575	0.978831
		4.6092	0.718255			4.6092	0.983285
		4.61265	0.75723			4.61265	1.03674
		4.6161	0.731618			4.6161	1.00333
		4.61955	0.733845			4.61955	1.00333
		4.623	0.779501			4.623	1.06458
		4.62645	0.743867			4.62645	1.01892
		4.6299	0.773933			4.6299	1.05455
		4.63335	0.738299			4.63335	1.0089
		4.6368	0.765025			4.6368	1.04342
		4.64025	0.753889			4.64025	1.02783
		4.6437	0.742753			4.6437	1.01001
		4.64715	0.753889			4.64715	1.02449
		4.6506	0.756116			4.6506	1.02783
		4.65405	0.747208			4.65405	1.01112
		4.6575	0.780615			4.6575	1.05678
		4.66095	0.747208			4.66095	1.01001
		4.6644	0.753889			4.6644	1.01892
		4.66785	0.759457			4.66785	1.02783
		4.6713	0.789524			4.6713	1.06792
		4.67475	0.739413			4.67475	1.00333
		4.6782	0.769479			4.6782	1.0423
		4.68165	0.719368			4.68165	0.976604
		4.6851	0.779501			4.6851	1.05789
		4.68855	0.738299			4.68855	1.0011
		4.692	0.737186			4.692	0.998875
		4.69545	0.792864			4.69545	1.0746
		4.6989	0.69821			4.6989	0.943197
		4.70235	0.736072			4.70235	0.993307
		4.7058	0.714914			4.7058	0.964355
		4.70925	0.765025			4.70925	1.03117
		4.7127	0.728277			4.7127	0.976604
		4.71615	0.751662			4.71615	1.0089
		4.7196	0.750548			4.7196	1.00667
		4.72305	0.759457			4.72305	1.01781
		4.7265	0.75723			4.7265	1.01112
		4.72995	0.751662			4.72995	1.00444
		4.7334	0.742753			4.7334	0.99108
		4.73685	0.809568			4.73685	1.07571
		4.7403	0.78841			4.7403	1.04676
		4.74375	0.791751			4.74375	1.05344
		4.7472	0.807341			4.7472	1.06903
		4.75065	0.801773			4.75065	1.05901
		4.7541	0.782842			4.7541	1.03674
		4.75755	0.746094			4.75755	0.985512
		4.761	0.783956			4.761	1.02894
		4.76445	0.786183			4.76445	1.02894
		4.7679	0.75723			4.7679	0.988853
		4.77135	0.802886			4.77135	1.04342
		4.7748	0.802886			4.7748	1.03896
		4.77825	0.763911			4.77825	0.989967
		4.7817	0.821817			4.7817	1.06346
		4.78515	0.780615			4.78515	1.00778
		4.7886	0.778388			4.7886	1.00444
		4.79205	0.778388			4.79205	0.998875
		4.7955	0.781728			4.7955	1.00222
		4.79895	0.831839			4.79895	1.0668
		4.8024	0.826271			4.8024	1.05678
		4.80585	0.785069			4.80585	0.999989
		4.8093	0.815136			4.8093	1.03674
		4.81275	0.816249			4.81275	1.03674
		4.8162	0.822931			4.8162	1.04676
		4.81965	0.811795			4.81965	1.02894
		4.8231	0.810681			4.8231	1.02894
		4.82655	0.809568			4.82655	1.02894
		4.83	0.839634			4.83	1.06458
		4.83345	0.805114			4.83345	1.02226
		4.8369	0.855224			4.8369	1.08462
		4.84035	0.800659			4.84035	1.01669
		4.8438	0.78841			4.8438	1.0011
		4.84725	0.771706			4.84725	0.979945
		4.8507	0.78841			4.8507	1.00222
		4.85415	0.776161			4.85415	0.985512
		4.8576	0.809568			4.8576	1.02783
		4.86105	0.766138			4.86105	0.973263
		4.8645	0.787296			4.8645	1.00556
		4.86795	0.759457			4.86795	0.971036
		4.8714	0.767252			4.8714	0.981058
		4.87485	0.802886			4.87485	1.02783
		4.8783	0.821817			4.8783	1.05678
		4.88175	0.799546			4.88175	1.02894
		4.8852	0.810681			4.8852	1.04676
		4.88865	0.761684			4.88865	0.983285
		4.8921	0.761684			4.8921	0.986626
		4.89555	0.786183			4.89555	1.01781
		4.899	0.814022			4.899	1.05344
		4.90245	0.77282			4.90245	1.00222
		4.9059	0.766138			4.9059	0.99108
		4.90935	0.750548			4.90935	0.967695
		4.9128	0.734958			4.9128	0.946537
		4.91625	0.773933			4.91625	0.993307
		4.9197	0.775047			4.9197	0.995535
		4.92315	0.83518			4.92315	1.07348
		4.9266	0.776161			4.9266	0.998875
		4.93005	0.809568			4.93005	1.04565
		4.9335	0.783956			4.9335	1.01335
		4.93695	0.805114			4.93695	1.0423
		4.9404	0.765025			4.9404	0.993307
		4.94385	0.781728			4.94385	1.01112
		4.9473	0.793978			4.9473	1.0256
		4.95075	0.783956			4.95075	1.00778
		4.9542	0.786183			4.9542	1.0089
		4.95765	0.799546			4.95765	1.02671
		4.9611	0.791751			4.9611	1.01335
		4.96455	0.826271			4.96455	1.05455
		4.968	0.836294			4.968	1.06458
		4.97145	0.829612			4.97145	1.05344
		4.9749	0.831839			4.9749	1.05344
		4.97835	0.804			4.97835	1.01447
		4.9818	0.806227			4.9818	1.01781
		4.98525	0.785069			4.98525	0.988853
		4.9887	0.771706			4.9887	0.968809
		4.99215	0.811795			4.99215	1.01447
		4.9956	0.762798			4.9956	0.952105
		4.99905	0.818476			4.99905	1.02003
		5.0025	0.806227			5.0025	1.00333
		5.00595	0.869701			5.00595	1.07794
		5.0094	0.824044			5.0094	1.02115
		5.01285	0.829612			5.01285	1.02671
		5.0163	0.887518			5.0163	1.09242
		5.01975	0.852997			5.01975	1.04899
		5.0232	0.864133			5.0232	1.06569
		5.02665	0.812909			5.02665	1.00222
		5.0301	0.841861			5.0301	1.03785
		5.03355	0.838521			5.03355	1.0334
		5.037	0.836294			5.037	1.03006
		5.04045	0.826271			5.04045	1.01669
		5.0439	0.797319			5.0439	0.979945
		5.04735	0.830726			5.04735	1.02003
		5.0508	0.839634			5.0508	1.03228
		5.05425	0.845202			5.05425	1.03451
		5.0577	0.787296			5.0577	0.965468
		5.06115	0.830726			5.06115	1.01558
		5.0646	0.832953			5.0646	1.01892
		5.06805	0.845202			5.06805	1.03228
		5.0715	0.869701			5.0715	1.06346
		5.07495	0.828499			5.07495	1.01447
		5.0784	0.820704			5.0784	1.00778
		5.08185	0.846316			5.08185	1.03896
		5.0853	0.858565			5.0853	1.05678
		5.08875	0.865246			5.08875	1.0668
		5.0922	0.81959			5.0922	1.01001
		5.09565	0.826271			5.09565	1.02003
		5.0991	0.834066			5.0991	1.02783
		5.10255	0.867474			5.10255	1.06903
		5.106	0.809568			5.106	0.995535
		5.10945	0.800659			5.10945	0.984399
		5.1129	0.766138			5.1129	0.942083
		5.11635	0.807341			5.11635	0.99108
		5.1198	0.840748			5.1198	1.0334
		5.12325	0.845202			5.12325	1.03896
		5.1267	0.811795			5.1267	1.0011
		5.13015	0.820704			5.13015	1.0089
		5.1336	0.828499			5.1336	1.02003
		5.13705	0.815136			5.13705	1.00333
		5.1405	0.81959			5.1405	1.0089
		5.14395	0.791751			5.14395	0.974377
		5.1474	0.831839			5.1474	1.02449
		5.15085	0.795091			5.15085	0.981058
		5.1543	0.822931			5.1543	1.01335
		5.15775	0.796205			5.15775	0.978831
		5.1612	0.842975			5.1612	1.03896
		5.16465	0.810681			5.16465	0.997762
		5.1681	0.789524			5.1681	0.97215
		5.17155	0.836294			5.17155	1.03006
		5.175	0.83518			5.175	1.02783
		5.17845	0.824044			5.17845	1.01558
		5.1819	0.795091			5.1819	0.978831
		5.18535	0.842975			5.18535	1.03896
		5.1888	0.821817			5.1888	1.01335
		5.19225	0.836294			5.19225	1.03006
		5.1957	0.849656			5.1957	1.04565
		5.19915	0.810681			5.19915	0.996648
		5.2026	0.820704			5.2026	1.01001
		5.20605	0.854111			5.20605	1.0501
		5.2095	0.775047			5.2095	0.949878
		5.21295	0.812909			5.21295	0.997762
		5.2164	0.804			5.2164	0.989967
		5.21985	0.815136			5.21985	1.00333
		5.2233	0.816249			5.2233	1.00667
		5.22675	0.831839			5.22675	1.02671
		5.2302	0.827385			5.2302	1.02449
		5.23365	0.783956			5.23365	0.968809
		5.2371	0.868587			5.2371	1.07348
		5.24055	0.826271			5.24055	1.02003
		5.244	0.865246			5.244	1.0668
		5.24745	0.83518			5.24745	1.02783
		5.2509	0.822931			5.2509	1.0089
		5.25435	0.825158			5.25435	1.01001
		5.2578	0.802886			5.2578	0.981058
		5.26125	0.796205			5.26125	0.968809
		5.2647	0.809568			5.2647	0.986626
		5.26815	0.821817			5.26815	0.999989
		5.2716	0.900881			5.2716	1.09576
		5.27505	0.846316			5.27505	1.03228
		5.2785	0.842975			5.2785	1.02783
		5.28195	0.822931			5.28195	1.00333
		5.2854	0.863019			5.2854	1.05455
		5.28885	0.855224			5.28885	1.04342
		5.2923	0.847429			5.2923	1.0334
		5.29575	0.81959			5.29575	0.998875
		5.2992	0.842975			5.2992	1.02783
		5.30265	0.816249			5.30265	0.993307
		5.3061	0.841861			5.3061	1.02115
		5.30955	0.829612			5.30955	1.00667
		5.313	0.842975			5.313	1.02115
		5.31645	0.825158			5.31645	0.999989
		5.3199	0.848543			5.3199	1.02783
		5.32335	0.826271			5.32335	1.0011
		5.3268	0.842975			5.3268	1.02337
		5.33025	0.815136			5.33025	0.988853
		5.3337	0.852997			5.3337	1.03451
		5.33715	0.864133			5.33715	1.04899
		5.3406	0.827385			5.3406	1.00556
		5.34405	0.860792			5.34405	1.04565
		5.3475	0.878609			5.3475	1.06458
		5.35095	0.827385			5.35095	1.00222
		5.3544	0.847429			5.3544	1.0256
		5.35785	0.825158			5.35785	0.997762
		5.3613	0.839634			5.3613	1.01447
		5.36475	0.848543			5.36475	1.02671
		5.3682	0.816249			5.3682	0.98774
		5.37165	0.839634			5.37165	1.01335
		5.3751	0.844089			5.3751	1.01892
		5.37855	0.841861			5.37855	1.01224
		5.382	0.903108			5.382	1.08351
		5.38545	0.818476			5.38545	0.979945
		5.3889	0.870814			5.3889	1.04342
		5.39235	0.861906			5.39235	1.02783
		5.3958	0.871928			5.3958	1.04119
		5.39925	0.86636			5.39925	1.0334
		5.4027	0.855224			5.4027	1.02003
		5.40615	0.812909			5.40615	0.971036
		5.4096	0.874155			5.4096	1.04119
		5.41305	0.855224			5.41305	1.01892
		5.4165	0.842975			5.4165	1.0011
		5.41995	0.890859			5.41995	1.06012
		5.4234	0.860792			5.4234	1.02226
		5.42685	0.85077			5.42685	1.00778
		5.4303	0.830726			5.4303	0.983285
		5.43375	0.826271			5.43375	0.976604
		5.4372	0.836294			5.4372	0.986626
		5.44065	0.834066			5.44065	0.982172
		5.4441	0.845202			5.4441	0.994421
		5.44755	0.841861			5.44755	0.989967
		5.451	0.863019			5.451	1.01112
		5.45445	0.877496			5.45445	1.03006
		5.4579	0.848543			5.4579	0.997762
		5.46135	0.876382			5.46135	1.03228
		5.4648	0.890859			5.4648	1.05121
		5.46825	0.86636			5.46825	1.02003
		5.4717	0.899767			5.4717	1.05901
		5.47515	0.877496			5.47515	1.03117
		5.4786	0.880837			5.4786	1.0334
		5.48205	0.864133			5.48205	1.01447
		5.4855	0.845202			5.4855	0.988853
		5.48895	0.874155			5.48895	1.02337
		5.4924	0.879723			5.4924	1.03006
		5.49585	0.841861			5.49585	0.986626
		5.4993	0.901994			5.4993	1.05567
		5.50275	0.884177			5.50275	1.03451
		5.5062	0.889745			5.5062	1.04119
		5.50965	0.878609			5.50965	1.0256
		5.5131	0.867474			5.5131	1.01224
		5.51655	0.854111			5.51655	0.994421
		5.52	0.861906			5.52	1.00333
		5.52345	0.922039			5.52345	1.07348
		5.5269	0.880837			5.5269	1.02337
		5.53035	0.873042			5.53035	1.01447
		5.5338	0.900881			5.5338	1.04787
		5.53725	0.89754			5.53725	1.0423
		5.5407	0.873042			5.5407	1.01558
		5.54415	0.887518			5.54415	1.03228
		5.5476	0.888632			5.5476	1.03451
		5.55105	0.877496			5.55105	1.02115
		5.5545	0.885291			5.5545	1.03006
		5.55795	0.876382			5.55795	1.01892
		5.5614	0.855224			5.5614	0.994421
		5.56485	0.894199			5.56485	1.04008
		5.5683	0.867474			5.5683	1.0089
		5.57175	0.883064			5.57175	1.02671
		5.5752	0.877496			5.5752	1.01669
		5.57865	0.86636			5.57865	1.00222
		5.5821	0.869701			5.5821	1.00778
		5.58555	0.832953			5.58555	0.962127
		5.589	0.885291			5.589	1.02226
		5.59245	0.878609			5.59245	1.01224
		5.5959	0.904222			5.5959	1.04008
		5.59935	0.903108			5.59935	1.03896
		5.6028	0.914244			5.6028	1.05121
		5.60625	0.893086			5.60625	1.0256
		5.6097	0.887518			5.6097	1.02003
		5.61315	0.899767			5.61315	1.03117
		5.6166	0.865246			5.6166	0.988853
		5.62005	0.91313			5.62005	1.04342
		5.6235	0.923152			5.6235	1.0501
		5.62695	0.887518			5.62695	1.01001
		5.6304	0.918698			5.6304	1.04119
		5.63385	0.900881			5.63385	1.02226
		5.6373	0.903108			5.6373	1.02337
		5.64075	0.918698			5.64075	1.04119
		5.6442	0.905335			5.6442	1.02671
		5.64765	0.900881			5.64765	1.02115
		5.6511	0.899767			5.6511	1.02003
		5.65455	0.91313			5.65455	1.03228
		5.658	0.878609			5.658	0.992194
		5.66145	0.880837			5.66145	0.994421
		5.6649	0.914244			5.6649	1.02894
		5.66835	0.870814			5.66835	0.977717
		5.6718	0.888632			5.6718	0.995535
		5.67525	0.925379			5.67525	1.03451
		5.6787	0.915357			5.6787	1.02449
		5.68215	0.874155			5.68215	0.977717
		5.6856	0.878609			5.6856	0.984399
		5.68905	0.896427			5.68905	1.00778
		5.6925	0.871928			5.6925	0.979945
		5.69595	0.925379			5.69595	1.04008
		5.6994	0.925379			5.6994	1.04008
		5.70285	0.906449			5.70285	1.01892
		5.7063	0.878609			5.7063	0.985512
		5.70975	0.919812			5.70975	1.03117
		5.7132	0.92872			5.7132	1.04119
		5.71665	0.877496			5.71665	0.982172
		5.7201	0.94431			5.7201	1.05455
		5.72355	0.859679			5.72355	0.958787
		5.727	0.884177			5.727	0.986626
		5.73045	0.94431			5.73045	1.05121
		5.7339	0.924266			5.7339	1.0256
		5.73735	0.898654			5.73735	0.998875
		5.7408	0.896427			5.7408	0.995535
		5.74425	0.940969			5.74425	1.04565
		5.7477	0.954332			5.7477	1.05789
		5.75115	0.919812			5.75115	1.02003
		5.7546	0.929834			5.7546	1.03228
		5.75805	0.955446			5.75805	1.05678
		5.7615	0.952105			5.7615	1.05455
		5.76495	0.916471			5.76495	1.01447
		5.7684	0.903108			5.7684	0.997762
		5.77185	0.915357			5.77185	1.01001
		5.7753	0.937629			5.7753	1.03562
		5.77875	0.891972			5.77875	0.985512
		5.7822	0.905335			5.7822	0.996648
		5.78565	0.909789			5.78565	0.995535
		5.7891	0.953219			5.7891	1.04453
		5.79255	0.903108			5.79255	0.986626
		5.796	0.95656			5.796	1.04342
		5.79945	0.923152			5.79945	1.00778
		5.8029	0.939856			5.8029	1.02783
		5.80635	0.963241			5.80635	1.05121
		5.8098	0.925379			5.8098	1.01224
		5.81325	0.958787			5.81325	1.04787
		5.8167	0.943197			5.8167	1.03006
		5.82015	0.932061			5.82015	1.01781
		5.8236	0.918698			5.8236	1.00222
		5.82705	0.945424			5.82705	1.02894
		5.8305	0.949878			5.8305	1.0334
		5.83395	0.923152			5.83395	1.00444
		5.8374	0.914244			5.8374	0.993307
		5.84085	0.932061			5.84085	1.01447
		5.8443	0.88195			5.8443	0.9599
		5.84775	0.925379			5.84775	1.00778
		5.8512	0.915357			5.8512	0.995535
		5.85465	0.904222			5.85465	0.982172
		5.8581	0.946537			5.8581	1.03006
		5.86155	0.940969			5.86155	1.02449
		5.865	0.92872			5.865	1.01335
		5.86845	0.949878			5.86845	1.03562
		5.8719	0.934288			5.8719	1.02003
		5.87535	0.955446			5.87535	1.04342
		5.8788	0.933174			5.8788	1.01892
		5.88225	0.935402			5.88225	1.02337
		5.8857	0.938742			5.8857	1.02783
		5.88915	0.929834			5.88915	1.02003
		5.8926	0.906449			5.8926	0.995535
		5.89605	0.967695			5.89605	1.06235
		5.8995	0.948764			5.8995	1.0423
		5.90295	0.919812			5.90295	1.01224
		5.9064	0.898654			5.9064	0.986626
		5.90985	0.916471			5.90985	1.00667
		5.9133	0.935402			5.9133	1.02783
		5.91675	0.915357			5.91675	1.00778
		5.9202	0.869701			5.9202	0.957673
		5.92365	0.908676			5.92365	0.997762
		5.9271	0.907562			5.9271	0.996648
		5.93055	0.89754			5.93055	0.985512
		5.934	0.860792			5.934	0.94431
		5.93745	0.910903			5.93745	0.999989
		5.9409	0.887518			5.9409	0.974377
		5.94435	0.916471			5.94435	1.01001
		5.9478	0.95656			5.9478	1.05567
		5.95125	0.933174			5.95125	1.02894
		5.9547	0.947651			5.9547	1.04565
		5.95815	0.912017			5.95815	1.00667
		5.9616	0.904222			5.9616	0.995535
		5.96505	0.92872			5.96505	1.02115
		5.9685	0.94431			5.9685	1.03674
		5.97195	0.936515			5.97195	1.02671
		5.9754	0.914244			5.9754	1.00222
		5.97885	0.908676			5.97885	0.994421
		5.9823	0.910903			5.9823	0.996648
		5.98575	0.949878			5.98575	1.03785
		5.9892	0.962127			5.9892	1.05344
		5.99265	0.94431			5.99265	1.03228
		5.9961	0.932061			5.9961	1.01669
		5.99955	0.932061			5.99955	1.01781
		6.003	0.924266			6.003	1.0089
		6.00645	0.895313			6.00645	0.97549
		6.0099	0.912017			6.0099	0.993307
		6.01335	0.986626			6.01335	1.0746
		6.0168	0.929834			6.0168	1.01224
		6.02025	0.961014			6.02025	1.04565
		6.0237	0.903108			6.0237	0.983285
		6.02715	0.981058			6.02715	1.07014
		6.0306	0.945424			6.0306	1.03228
		6.03405	0.937629			6.03405	1.02226
		6.0375	0.926493			6.0375	1.01001
		6.04095	0.92872			6.04095	1.01447
		6.0444	0.932061			6.0444	1.02003
		6.04785	0.923152			6.04785	1.0089
		6.0513	0.916471			6.0513	1.0011
		6.05475	0.938742			6.05475	1.02449
		6.0582	0.894199			6.0582	0.97549
		6.06165	0.914244			6.06165	0.996648
		6.0651	0.943197			6.0651	1.02449
		6.06855	0.912017			6.06855	0.988853
		6.072	0.905335			6.072	0.981058
		6.07545	0.927607			6.07545	1.00556
		6.0789	0.949878			6.0789	1.02894
		6.08235	0.925379			6.08235	1.00333
		6.0858	0.943197			6.0858	1.02337
		6.08925	0.966582			6.08925	1.04899
		6.0927	0.95656			6.0927	1.03674
		6.09615	0.936515			6.09615	1.01669
		6.0996	0.932061			6.0996	1.01447
		6.10305	0.938742			6.10305	1.01669
		6.1065	0.922039			6.1065	0.996648
		6.10995	0.898654			6.10995	0.971036
		6.1134	0.918698			6.1134	0.992194
		6.11685	0.954332			6.11685	1.03006
		6.1203	0.934288			6.1203	1.00444
		6.12375	0.895313			6.12375	0.963241
		6.1272	0.965468			6.1272	1.03674
		6.13065	0.978831			6.13065	1.0501
		6.1341	0.947651			6.1341	1.01892
		6.13755	0.963241			6.13755	1.03562
		6.141	0.923152			6.141	0.989967
		6.14445	0.929834			6.14445	0.997762
		6.1479	0.917584			6.1479	0.983285
		6.15135	0.945424			6.15135	1.01335
		6.1548	0.945424			6.1548	1.0089
		6.15825	0.949878			6.15825	1.01224
		6.1617	0.9599			6.1617	1.02449
		6.16515	0.961014			6.16515	1.02226
		6.1686	0.999989			6.1686	1.06346
		6.17205	0.995535			6.17205	1.05567
		6.1755	0.979945			6.1755	1.03785
		6.17895	1.0011			6.17895	1.06235
		6.1824	0.933174			6.1824	0.98774
		6.18585	0.952105			6.18585	1.00556
		6.1893	0.979945			6.1893	1.03228
		6.19275	0.966582			6.19275	1.01669
		6.1962	0.962127			6.1962	1.01112
		6.19965	1.01001			6.19965	1.05901
		6.2031	0.962127			6.2031	1.0089
		6.20655	0.907562			6.20655	0.953219
		6.21	0.982172			6.21	1.03117
		6.21345	1.01001			6.21345	1.06235
		6.2169	0.984399			6.2169	1.03451
		6.22035	0.978831			6.22035	1.03006
		6.2238	0.97549			6.2238	1.0256
		6.22725	0.937629			6.22725	0.985512
		6.2307	0.915357			6.2307	0.961014
		6.23415	0.986626			6.23415	1.03674
		6.2376	0.97215			6.2376	1.02337
		6.24105	0.97549			6.24105	1.03006
		6.2445	0.937629			6.2445	0.98774
		6.24795	0.922039			6.24795	0.973263
		6.2514	0.965468			6.2514	1.02003
		6.25485	0.949878			6.25485	1.00556
		6.2583	0.97549			6.2583	1.03228
		6.26175	1.00222			6.26175	1.05901
		6.2652	0.953219			6.2652	1.0089
		6.26865	0.981058			6.26865	1.03896
		6.2721	0.940969			6.2721	0.997762
		6.27555	0.988853			6.27555	1.04787
		6.279	0.953219			6.279	1.01224
		6.28245	0.971036			6.28245	1.03117
		6.2859	0.929834			6.2859	0.986626
		6.28935	0.9599			6.28935	1.01781
		6.2928	0.929834			6.2928	0.986626
		6.29625	0.948764			6.29625	1.00556
		6.2997	0.978831			6.2997	1.03785
		6.30315	0.97549			6.30315	1.03562
		6.3066	0.968809			6.3066	1.03006
		6.31005	0.949878			6.31005	1.00556
		6.3135	1.00556			6.3135	1.06458
		6.31695	0.97549			6.31695	1.03228
		6.3204	0.966582			6.3204	1.02115
		6.32385	0.996648			6.32385	1.05121
		6.3273	0.962127			6.3273	1.01447
		6.33075	0.994421			6.33075	1.04676
		6.3342	0.946537			6.3342	0.995535
		6.33765	0.954332			6.33765	1.00333
		6.3411	0.957673			6.3411	1.00778
		6.34455	0.974377			6.34455	1.02449
		6.348	0.968809			6.348	1.01892
		6.35145	0.977717			6.35145	1.02894
		6.3549	0.986626			6.3549	1.03562
		6.35835	0.997762			6.35835	1.04565
		6.3618	0.953219			6.3618	0.999989
		6.36525	0.963241			6.36525	1.0089
		6.3687	0.973263			6.3687	1.01669
		6.37215	0.969922			6.37215	1.01001
		6.3756	0.958787			6.3756	0.998875
		6.37905	0.950992			6.37905	0.99108
		6.3825	0.986626			6.3825	1.02449
		6.38595	0.965468			6.38595	1.00556
		6.3894	1.02783			6.3894	1.07126
		6.39285	0.992194			6.39285	1.03562
		6.3963	1.01892			6.3963	1.06235
		6.39975	0.968809			6.39975	1.01112
		6.4032	0.982172			6.4032	1.02449
		6.40665	0.98774			6.40665	1.03006
		6.4101	0.988853			6.4101	1.03006
		6.41355	0.954332			6.41355	0.992194
		6.417	0.976604			6.417	1.01335
		6.42045	0.949878			6.42045	0.983285
		6.4239	0.97549			6.4239	1.00778
		6.42735	0.967695			6.42735	0.998875
		6.4308	0.927607			6.4308	0.957673
		6.43425	0.99108			6.43425	1.02226
		6.4377	1.00556			6.4377	1.03785
		6.44115	1.00444			6.44115	1.03674
		6.4446	0.968809			6.4446	0.999989
		6.44805	0.993307			6.44805	1.02671
		6.4515	1.01224			6.4515	1.04119
		6.45495	1.02337			6.45495	1.05455
		6.4584	1.01001			6.4584	1.03896
		6.46185	1.02894			6.46185	1.05901
		6.4653	1.01224			6.4653	1.03785
		6.46875	1.02894			6.46875	1.05567
		6.4722	1.01781			6.4722	1.04342
		6.47565	1.01001			6.47565	1.03228
		6.4791	1.01669			6.4791	1.03896
		6.48255	0.952105			6.48255	0.97215
		6.486	0.974377			6.486	0.992194
		6.48945	0.964355			6.48945	0.982172
		6.4929	0.986626			6.4929	1.00222
		6.49635	1.00778			6.49635	1.0256
		6.4998	0.977717			6.4998	0.995535
		6.50325	1.0256			6.50325	1.04565
		6.5067	0.97215			6.5067	0.989967
		6.51015	0.968809			6.51015	0.98774
		6.5136	1.02449			6.5136	1.04565
		6.51705	0.949878			6.51705	0.971036
		6.5205	1.0011			6.5205	1.02337
		6.52395	0.978831			6.52395	1.00222
		6.5274	0.979945			6.5274	1.00333
		6.53085	0.996648			6.53085	1.02115
		6.5343	1.00556			6.5343	1.03117
		6.53775	1.03451			6.53775	1.06124
		6.5412	0.994421			6.5412	1.02226
		6.54465	0.997762			6.54465	1.02671
		6.5481	0.965468			6.5481	0.993307
		6.55155	0.930947			6.55155	0.95656
		6.555	1.01001			6.555	1.03785
		6.55845	0.994421			6.55845	1.02449
		6.5619	1.01112			6.5619	1.04008
		6.56535	0.978831			6.56535	1.00667
		6.5688	0.973263			6.5688	1.0011
		6.57225	0.964355			6.57225	0.995535
		6.5757	0.995535			6.5757	1.02449
		6.57915	0.976604			6.57915	1.00667
		6.5826	0.999989			6.5826	1.0334
		6.58605	0.9599			6.58605	0.994421
		6.5895	1.0011			6.5895	1.0334
		6.59295	0.984399			6.59295	1.01669
		6.5964	0.977717			6.5964	1.00778
		6.59985	0.995535			6.59985	1.0256
		6.6033	0.97549			6.6033	1.00556
		6.60675	0.945424			6.60675	0.976604
		6.6102	0.963241			6.6102	0.994421
		6.61365	0.95656			6.61365	0.988853
		6.6171	0.976604			6.6171	1.00667
		6.62055	0.954332			6.62055	0.984399
		6.624	0.983285			6.624	1.01447
		6.62745	0.97549			6.62745	1.00333
		6.6309	0.971036			6.6309	0.997762
		6.63435	1.00222			6.63435	1.03006
		6.6378	1.0423			6.6378	1.07126
		6.64125	1.01669			6.64125	1.04565
		6.6447	1.00667			6.6447	1.03451
		6.64815	0.98774			6.64815	1.01335
		6.6516	1.02003			6.6516	1.04676
		6.65505	0.98774			6.65505	1.01001
		6.6585	1.02783			6.6585	1.04676
		6.66195	1.01558			6.66195	1.03228
		6.6654	1.01669			6.6654	1.0334
		6.66885	1.0089			6.66885	1.02449
		6.6723	0.984399			6.6723	0.999989
		6.67575	0.996648			6.67575	1.01335
		6.6792	1.01781			6.6792	1.0334
		6.68265	1.02115			6.68265	1.03674
		6.6861	1.03117			6.6861	1.04565
		6.68955	0.996648			6.68955	1.01224
		6.693	0.961014			6.693	0.974377
		6.69645	1.04899			6.69645	1.06458
		6.6999	0.996648			6.6999	1.01001
		6.70335	1.0089			6.70335	1.02337
		6.7068	1.0334			6.7068	1.0501
		6.71025	1.02337			6.71025	1.04008
		6.7137	1.01781			6.7137	1.03228
		6.71715	0.98774			6.71715	1.0011
		6.7206	1.00222			6.7206	1.01781
		6.72405	1.0256			6.72405	1.04008
		6.7275	1.01335			6.7275	1.02671
		6.73095	0.985512			6.73095	1.0011
		6.7344	1.01558			6.7344	1.02894
		6.73785	1.01781			6.73785	1.0334
		6.7413	1.0089			6.7413	1.02449
		6.74475	0.995535			6.74475	1.01001
		6.7482	0.993307			6.7482	1.0089
		6.75165	1.01112			6.75165	1.0256
		6.7551	1.0089			6.7551	1.02226
		6.75855	0.992194			6.75855	1.00667
		6.762	1.00444			6.762	1.01892
		6.76545	1.01224			6.76545	1.02783
		6.7689	1.01781			6.7689	1.0334
		6.77235	1.02003			6.77235	1.03562
		6.7758	1.01781			6.7758	1.0334
		6.77925	1.02783			6.77925	1.0423
		6.7827	1.01001			6.7827	1.02337
		6.78615	1.05678			6.78615	1.07014
		6.7896	1.01112			6.7896	1.02449
		6.79305	1.01669			6.79305	1.02783
		6.7965	1.03006			6.7965	1.04119
		6.79995	0.9599			6.79995	0.969922
		6.8034	0.998875			6.8034	1.01335
		6.80685	1.01669			6.80685	1.02894
		6.8103	0.997762			6.8103	1.01001
		6.81375	1.02003			6.81375	1.0334
		6.8172	1.00222			6.8172	1.01558
		6.82065	1.01447			6.82065	1.02894
		6.8241	1.00778			6.8241	1.02115
		6.82755	1.02783			6.82755	1.04119
		6.831	0.97215			6.831	0.983285
		6.83445	1.02337			6.83445	1.03674
		6.8379	1.00222			6.8379	1.01558
		6.84135	1.00667			6.84135	1.02003
		6.8448	1.03451			6.8448	1.04899
		6.84825	0.996648			6.84825	1.0089
		6.8517	1.02449			6.8517	1.03785
		6.85515	1.02449			6.85515	1.03785
		6.8586	0.999989			6.8586	1.01335
		6.86205	1.00444			6.86205	1.01892
		6.8655	1.03117			6.8655	1.04342
		6.86895	1.04565			6.86895	1.05901
		6.8724	1.02783			6.8724	1.04119
		6.87585	1.06569			6.87585	1.07794
		6.8793	1.00667			6.8793	1.01892
		6.88275	1.03006			6.88275	1.04119
		6.8862	1.03228			6.8862	1.0423
		6.88965	0.99108			6.88965	0.999989
[truncated: 2,087 more rows]

## Sheet: S. Fig. 9
	Supplementary Fig. 9
	ROI 1
	Trial 1	Lateral Position / µm	Intensity / arb. units		Trial 2	Lateral Position / µm	Intensity / arb. units		Trial 3	Lateral Position / µm	Intensity / arb. units
		0	5.5833			0	4.6667			0	5.1667
		3.45	7.25			3.45	5.8333			3.45	6.3333
		6.9	7.0833			6.9	5.5833			6.9	6.9167
		10.35	5.75			10.35	4.25			10.35	4.5
		13.8	3.4167			13.8	2.75			13.8	2.75
		17.25	2.1667			17.25	2.0833			17.25	2.0833
		20.7	2			20.7	2			20.7	2
		24.15	2.4167			24.15	2.4167			24.15	2
		27.6	2.5			27.6	2.0833			27.6	2.4167
		31.05	2.9167			31.05	2.4167			31.05	2.5
		34.5	4.25			34.5	4.1667			34.5	4.1667
		37.95	9.0833			37.95	10.3333			37.95	10.75
		41.4	18.3333			41.4	19.8333			41.4	19.9167
		44.85	25			44.85	25.6667			44.85	26.0833
		48.3	23.9167			48.3	26.5			48.3	24.9167
		51.75	16			51.75	17.3333			51.75	17
		55.2	7			55.2	7.5833			55.2	7.1667
		58.65	2.5833			58.65	2.6667			58.65	2.5833
		62.1	2			62.1	2			62.1	1.5833
		65.55	2			65.55	2			65.55	1.5
		69	2			69	1.5833			69	1.9167
		72.45	1.5833			72.45	1.9167			72.45	2
		75.9	1.9167			75.9	2			75.9	1.5833
		79.35	2			79.35	1.1667			79.35	1.9167
		82.8	2			82.8	1.4167			82.8	1.5833
		86.25	2			86.25	1.5			86.25	1.9167
		89.7	2			89.7	1.9167			89.7	1.5833
		93.15	2			93.15	2			93.15	1.5
		96.6	2			96.6	1.5833			96.6	1.5
		100.05	2			100.05	1.9167			100.05	1.9167
	ROI 2
	Trial 1	Lateral Position / µm	Intensity / arb. units		Trial 2	Lateral Position / µm	Intensity / arb. units		Trial 3	Lateral Position / µm	Intensity / arb. units
		0	100.5			0	80			0	96
		3.45	62			3.45	70			3.45	61
		6.9	54.5			6.9	68.5			6.9	58
		10.35	56			10.35	66.5			10.35	60
		13.8	50			13.8	63.5			13.8	54
		17.25	55			17.25	64			17.25	59
		20.7	54.5			20.7	58			20.7	55
		24.15	48			24.15	53.5			24.15	49
		27.6	43.5			27.6	52			27.6	43.5
		31.05	47			31.05	50.5			31.05	48.5
		34.5	56.5			34.5	58.5			34.5	58.5
		37.95	61			37.95	59			37.95	60
		41.4	82.5			41.4	69			41.4	81
		44.85	101			44.85	95.5			44.85	101
		48.3	118			48.3	124			48.3	121
		51.75	147.5			51.75	140			51.75	148
		55.2	127			55.2	116			55.2	127
		58.65	84.5			58.65	81.5			58.65	83.5
		62.1	66.5			62.1	67			62.1	65.5
		65.55	59			65.55	66			65.55	61.5
		69	58.5			69	62			69	60
		72.45	63			72.45	60.5			72.45	64.5
		75.9	68			75.9	75.5			75.9	66
		79.35	74.5			79.35	76			79.35	77
		82.8	90			82.8	73			82.8	93
		86.25	78.5			86.25	67			86.25	74
		89.7	60			89.7	61			89.7	58
		93.15	65.5			93.15	69.5			93.15	66.5
		96.6	61.5			96.6	65.5			96.6	62
		100.05	53.5			100.05	58			100.05	53.5
	ROI 3
	Trial 1	Lateral Position / µm	Intensity / arb. units		Trial 2	Lateral Position / µm	Intensity / arb. units		Trial 3	Lateral Position / µm	Intensity / arb. units
		0	37.875			0	38.0312			0	36.5977
		10	37.0273			10	39.2852			10	37.3867
		20	47.5391			20	38.0859			20	39.375
		30	72.3945			30	37.8906			30	50.6172
		40	87.8711			40	47.0273			40	74.0469
		50	93.3984			50	69.1328			50	91.1641
		60	100.168			60	90.2539			60	94.2539
		70	103.035			70	94.875			70	100.457
		80	85.9062			80	102.019			80	102.434
		90	66.5898			90	107.484			90	84.0273
		100	57.375			100	92.0742			100	63.2969
	ROI 4
	Trial 1	Lateral Position / µm	Intensity / arb. units		Trial 2	Lateral Position / µm	Intensity / arb. units		Trial 3	Lateral Position / µm	Intensity / arb. units
		0	40.1875			0	41.3828			0	38.3203
		10	49.5312			10	38.7422			10	46.3438
		20	68.9375			20	40.7422			20	63.8438
		30	70.6406			30	54.2031			30	77.25
		40	58.9297			40	75.9062			40	66.9688
		50	49.4375			50	77.8047			50	48.6719
		60	38.6562			60	59.9375			60	43.4375
		70	26.8438			70	49.6875			70	32.4453
		80	22.8203			80	40.5234			80	23.125
		90	21.2188			90	27.0625			90	24.2031
		100	17.0625			100	23.6875			100	22.1172

## Sheet: S. Fig. 11
	Supplementary Fig. 11
	ROI 1
	Trial 1	Lateral Position / µm	Intensity / arb. units		Trial 2	Lateral Position / µm	Intensity / arb. units		Trial 3	Lateral Position / µm	Intensity / arb. units
		0	76.5			0	69			0	66
		3.45	109.5			3.45	125			3.45	125
		6.9	124.5			6.9	130			6.9	138
		10.35	80			10.35	78			10.35	77.5
		13.8	42.5			13.8	37			13.8	36
		17.25	34			17.25	32			17.25	32
		20.7	34.5			20.7	34			20.7	33
		24.15	42.5			24.15	42			24.15	42
		27.6	52.5			27.6	50.5			27.6	54.5
		31.05	41.5			31.05	43.5			31.05	41
		34.5	40			34.5	43.5			34.5	47
		37.95	90			37.95	106			37.95	103.5
		41.4	267			41.4	281			41.4	286
		44.85	524			44.85	548			44.85	569
		48.3	566			48.3	586.5			48.3	602.5
		51.75	307			51.75	309.5			51.75	300
		55.2	112			55.2	93			55.2	88.5
		58.65	38			58.65	34			58.65	35
		62.1	33.5			62.1	31.5			62.1	33
		65.55	35			65.55	31.5			65.55	33.5
		69	34.5			69	34			69	33
		72.45	35.5			72.45	34.5			72.45	32.5
		75.9	33			75.9	34			75.9	32.5
		79.35	34.5			79.35	34			79.35	31.5
		82.8	33.5			82.8	31			82.8	32.5
		86.25	33.5			86.25	32			86.25	31.5
		89.7	33.5			89.7	31.5			89.7	32.5
		93.15	34			93.15	33.5			93.15	33
		96.6	35			96.6	34			96.6	31.5
		100.05	36.5			100.05	36.5			100.05	38
	ROI 2
	Trial 1	Lateral Position / µm	Intensity / arb. units		Trial 2	Lateral Position / µm	Intensity / arb. units		Trial 3	Lateral Position / µm	Intensity / arb. units
		0	1076.5			0	1067.33			0	1030
		3.45	819.333			3.45	806.167			3.45	800
		6.9	1064.83			6.9	1043			6.9	1032.33
		10.35	1084.17			10.35	971.667			10.35	998.667
		13.8	902.833			13.8	894.167			13.8	898.333
		17.25	914			17.25	908.167			17.25	906.167
		20.7	781.667			20.7	780			20.7	775.333
		24.15	832.167			24.15	835			24.15	795.667
		27.6	709.333			27.6	752.167			27.6	758
		31.05	838.5			31.05	812.5			31.05	821.333
		34.5	808.5			34.5	823.333			34.5	821.5
		37.95	1036.17			37.95	1023			37.95	1060.17
		41.4	1422.5			41.4	1441.5			41.4	1441.67
		44.85	1925.33			44.85	1884.83			44.85	1971
		48.3	2455.83			48.3	2233.83			48.3	2237.17
		51.75	1986.17			51.75	1836.17			51.75	1820.83
		55.2	1241.17			55.2	1192.33			55.2	1236.33
		58.65	1058			58.65	1031.67			58.65	1037.17
		62.1	1085.67			62.1	1000.5			62.1	1041
		65.55	935.167			65.55	914.333			65.55	889.333
		69	948.833			69	1003.67			69	969.667
		72.45	1197.83			72.45	1228.83			72.45	1209.33
		75.9	1074.5			75.9	1103.33			75.9	1099
		79.35	1151.17			79.35	1058.67			79.35	1101.33
		82.8	957.333			82.8	935			82.8	931.167
		86.25	933.5			86.25	934.833			86.25	935.833
		89.7	1107.83			89.7	1021.5			89.7	1072.17
		93.15	1028.33			93.15	1032.33			93.15	1032.17
		96.6	849.167			96.6	815.833			96.6	786.667
		100.05	849.833			100.05	886.5			100.05	897
	ROI 3
	Trial 1	Lateral Position / µm	Intensity / arb. units		Trial 2	Lateral Position / µm	Intensity / arb. units		Trial 3	Lateral Position / µm	Intensity / arb. units
		0	720.333			0	681.167			0	666.5
		12	713.667			12	755.667			12	751
		24	988.167			24	843.333			24	826.833
		36	800.667			36	707.667			36	679.333
		48	742			48	892.5			48	898.667
		60	1021.83			60	1439.17			60	1484.83
		72	1650.83			72	1801.33			72	1856.33
		84	1939.67			84	2025.17			84	1933.5
		96	2058.83			96	2096.83			96	2081
		108	2208.5			108	1934.83			108	1729
	ROI 4
	Trial 1	Lateral Position / µm	Intensity / arb. units		Trial 2	Lateral Position / µm	Intensity / arb. units		Trial 3	Lateral Position / µm	Intensity / arb. units
		0	561.778			0	640.771			0	668.306
		12	685.667			12	630.569			12	642.299
		24	516.84			24	541.194			24	569.618
		36	710.16			36	849.278			36	904.625
		48	1076.24			48	1152.23			48	1118.66
		60	1003.51			60	935.75			60	897.201
		72	802.597			72	633.542			72	663.5
		84	587.569			84	505.153			84	474.028
		96	364.597			96	389.986			96	423.104
		108	421.785			108	393.153			108	373.424

## Sheet: S. Fig. 12
	Supplementary Fig. 12
	BABB	Lateral Position / µm	Intensity / arb. units		N	FWHMx		ECi	Lateral Position / µm	Intensity / arb. units		N	FWHMx
		0	0.287856		1	4.74967			0	0.153285		1	4.80854
		3.45	0.302397		2	5.06286			3.45	0.15099		2	3.99142
		6.9	0.297394		3	4.87212			6.9	0.146546		3	4.50477
		10.35	0.299371		4	4.39209			10.35	0.168773		4	4.04087
		13.8	0.317373		5	4.373			13.8	0.195696		5	5.10996
		17.25	0.422309		6	5.13351			17.25	0.454345		6	4.91686
		20.7	0.996661		7	5.1806			20.7	0.947929		7	4.3988
		24.15	0.481199		8	4.64707			24.15	0.238106		8	4.69551
		27.6	0.298712		9	4.78028			27.6	0.170149		9	4.83327
		31.05	0.290248		10	4.5364			31.05	0.149606		10	4.33287
		34.5	0.296068						34.5	0.154308
		37.95	0.298457		ave	s.d.			37.95	0.154772		ave	s.d.
		41.4	0.291653		4.77276	0.29202			41.4	0.153594		4.56329	0.373856
		Axial Position / µm	Intensity / arb. units		N	FWHMz			Axial Position / µm	Intensity / arb. units		N	FWHMz
		0	0.398942		1	9.39573			0	0.165634		1	9.77133
		5	0.427694		2	9.34974			5	0.178541		2	9.55774
		10	0.420506		3	9.88052			10	0.210807		3	10.1493
		15	0.416912		4	8.00238			15	0.245225		4	9.5077
		20	0.463635		5	10.1981			20	0.342024		5	9.98208
		25	0.524734		6	8.47128			25	0.780847		6	9.90908
		30	0.923676		7	9.66755			30	0.957236		7	9.92491
		35	0.841013		8	10.1069			35	0.458183		8	10.1257
		40	0.50317		9	9.93958			40	0.329117		9	9.15319
		45	0.488794		10	10.1257			45	0.296851		10	10.1493
		50	0.463635						50	0.260282
		55	0.456447		ave	s.d.			55	0.268887		ave	s.d.
		60	0.467229		9.51375	0.741314			60	0.281793		9.82303	0.328084

## Sheet: S. Fig. 14
	Supplementary Fig. 14
	PI_MI_25ds_slices			PI_MI_50ds_slices			PI_MI_pre-registration_slices			PI_ZNCC_25ds_slices			PI_ZNCC_50ds_slices			PI_ZNCC_pre-registration_slices			YFP_MI_25ds_slices			YFP_MI_50ds_slices			YFP_MI_moving_slices			YFP_ZNCC_25ds_slices			YFP_ZNCC_50ds_slices			YFP_ZNCC_moving_slices
	Slice Number	Value		Slice Number	Value		Slice Number	Value		Slice Number	Value		Slice Number	Value		Slice Number	Value		Slice Number	Value		Slice Number	Value		Slice Number	Value		Slice Number	Value		Slice Number	Value		Slice Number	Value
	0	0.0257481		0	0.0257481		0	0.00844773		0	0.0134657		0	0.012433		0	0.012433		0	0.012433		0	0.012433		0	0.0104522		0	-2.35729e-05		0	-2.69565e-05		0	0.00137318
	1	0.026441		1	0.026441		1	0.0078113		1	0.0151547		1	0.0146443		1	0.0146443		1	0.0146443		1	0.0146443		1	0.0062682		1	8.30657e-06		1	-2.68996e-05		1	0.000789275
	2	0.0281792		2	0.0281792		2	0.0122552		2	0.015499		2	0.0178213		2	0.0178213		2	0.0178213		2	0.0178213		2	0.0122397		2	-2.17648e-05		2	-2.6271e-05		2	0.00151157
	3	0.030872		3	0.030872		3	0.00864738		3	0.014043		3	0.0171208		3	0.0171208		3	0.0171208		3	0.0171208		3	0.0116896		3	-2.19644e-05		3	-2.53738e-05		3	0.00134135
	4	0.0358016		4	0.0358016		4	0.011283		4	0.0170952		4	0.0200916		4	0.0200916		4	0.0200916		4	0.0200916		4	0.0068087		4	8.75798e-05		4	3.83521e-05		4	0.000954557
	5	0.039918		5	0.039918		5	0.0128309		5	0.0199699		5	0.0231527		5	0.0231527		5	0.0231527		5	0.0231527		5	0.0114886		5	-2.46002e-05		5	6.92949e-05		5	0.00155879
	6	0.0389062		6	0.0389062		6	0.0118182		6	0.0218592		6	0.0258003		6	0.0258003		6	0.0258003		6	0.0258003		6	0.00869026		6	-2.74406e-05		6	6.72928e-05		6	0.00132472
	7	0.0386125		7	0.0386125		7	0.013586		7	0.0218283		7	0.025627		7	0.025627		7	0.025627		7	0.025627		7	0.0115696		7	-2.9151e-05		7	6.41134e-05		7	0.0018671
	8	0.0448329		8	0.0448329		8	0.0176787		8	0.0253426		8	0.0293527		8	0.0293527		8	0.0293527		8	0.0293527		8	0.0121759		8	-3.41328e-05		8	0.000121717		8	0.00203113
	9	0.0476673		9	0.0476673		9	0.0145956		9	0.0283479		9	0.0311313		9	0.0311313		9	0.0311313		9	0.0311313		9	0.016667		9	0.000294447		9	-1.0169e-05		9	0.00260187
	10	0.046329		10	0.046329		10	0.0203207		10	0.0314084		10	0.0326815		10	0.0326815		10	0.0326815		10	0.0326815		10	0.0160427		10	0.000340012		10	0.00016914		10	0.00254267
	11	0.0480137		11	0.0480137		11	0.019622		11	0.0344922		11	0.0379525		11	0.0379525		11	0.0379525		11	0.0379525		11	0.0235778		11	0.000347535		11	0.000197954		11	0.00398188
	12	0.0476904		12	0.0476904		12	0.0172832		12	0.0356527		12	0.0399038		12	0.0399038		12	0.0399038		12	0.0399038		12	0.0194959		12	0.00107835		12	0.000810201		12	0.00343694
	13	0.0541749		13	0.0541749		13	0.0195475		13	0.0429247		13	0.047826		13	0.047826		13	0.047826		13	0.047826		13	0.0123405		13	0.000646911		13	0.000480878		13	0.00253224
	14	0.0609555		14	0.0609555		14	0.0212877		14	0.0529058		14	0.0582543		14	0.0582543		14	0.0582543		14	0.0582543		14	0.0100163		14	0.000583298		14	0.000787229		14	0.0019615
	15	0.0700848		15	0.0700848		15	0.0242434		15	0.0623065		15	0.0649771		15	0.0649771		15	0.0649771		15	0.0649771		15	0.0188534		15	0.00075004		15	0.00198686		15	0.00323494
	16	0.0777513		16	0.0777513		16	0.0246156		16	0.0662886		16	0.0687916		16	0.0687916		16	0.0687916		16	0.0687916		16	0.0192985		16	0.00117494		16	0.0033993		16	0.00339485
	17	0.0852312		17	0.0852312		17	0.0279915		17	0.0737549		17	0.0766141		17	0.0766141		17	0.0766141		17	0.0766141		17	0.0154715		17	0.0003923		17	0.00184091		17	0.00317638
	18	0.0977964		18	0.0977964		18	0.0290987		18	0.0737806		18	0.081458		18	0.081458		18	0.081458		18	0.081458		18	0.0122432		18	0.000693687		18	0.00100621		18	0.00261213
	19	0.102499		19	0.102499		19	0.0329928		19	0.082329		19	0.0767965		19	0.0767965		19	0.0767965		19	0.0767965		19	0.0174642		19	0.00144112		19	0.00227183		19	0.00349083
	20	0.11078		20	0.11078		20	0.0285528		20	0.094403		20	0.0898064		20	0.0898064		20	0.0898064		20	0.0898064		20	0.0213089		20	0.00172528		20	0.00162086		20	0.00436069
	21	0.119661		21	0.119661		21	0.03753		21	0.110844		21	0.101709		21	0.101709		21	0.101709		21	0.101709		21	0.0217792		21	0.00128348		21	0.00284532		21	0.00487259
	22	0.129364		22	0.129364		22	0.0280908		22	0.133229		22	0.124406		22	0.124406		22	0.124406		22	0.124406		22	0.018897		22	0.00197489		22	0.00308664		22	0.00467752
	23	0.134506		23	0.134506		23	0.0279423		23	0.172223		23	0.163372		23	0.163372		23	0.163372		23	0.163372		23	0.0187111		23	0.00354633		23	0.00292174		23	0.00467132
	24	0.145488		24	0.145488		24	0.0304879		24	0.233155		24	0.230564		24	0.230564		24	0.230564		24	0.230564		24	0.0235913		24	0.0047863		24	0.00411581		24	0.00626565
	25	0.16407		25	0.16407		25	0.0375324		25	0.285459		25	0.281127		25	0.281127		25	0.281127		25	0.281127		25	0.0264614		25	0.004515		25	0.00495899		25	0.00749446
	26	0.17649		26	0.17649		26	0.0437472		26	0.31401		26	0.309832		26	0.309832		26	0.309832		26	0.309832		26	0.0229966		26	0.00475399		26	0.00393636		26	0.00687603
	27	0.186022		27	0.186022		27	0.0340883		27	0.331951		27	0.325912		27	0.325912		27	0.325912		27	0.325912		27	0.018491		27	0.00376802		27	0.00346535		27	0.0058721
	28	0.189495		28	0.189495		28	0.0397627		28	0.341282		28	0.335303		28	0.335303		28	0.335303		28	0.335303		28	0.0297067		28	0.00593287		28	0.00496907		28	0.0094539
	29	0.19914		29	0.19914		29	0.0445126		29	0.359188		29	0.352944		29	0.352944		29	0.352944		29	0.352944		29	0.0310961		29	0.00584999		29	0.00549465		29	0.0102742
	30	0.208899		30	0.208899		30	0.0432778		30	0.381537		30	0.382271		30	0.382271		30	0.382271		30	0.382271		30	0.0331849		30	0.0060447		30	0.00593312		30	0.0114434
	31	0.224148		31	0.224148		31	0.0471564		31	0.410362		31	0.410311		31	0.410311		31	0.410311		31	0.410311		31	0.024413		31	0.00542635		31	0.00502241		31	0.00959507
	32	0.229034		32	0.229034		32	0.0527708		32	0.433059		32	0.43598		32	0.43598		32	0.43598		32	0.43598		32	0.0397153		32	0.00688989		32	0.00576334		32	0.0152924
	33	0.233859		33	0.233859		33	0.0557105		33	0.462764		33	0.460776		33	0.460776		33	0.460776		33	0.460776		33	0.0388473		33	0.00656238		33	0.00612489		33	0.017395
	34	0.239488		34	0.239488		34	0.0587413		34	0.488911		34	0.482009		34	0.482009		34	0.482009		34	0.482009		34	0.0437337		34	0.00541794		34	0.00512307		34	0.0211018
	35	0.243601		35	0.243601		35	0.0568758		35	0.511777		35	0.50249		35	0.50249		35	0.50249		35	0.50249		35	0.0494795		35	0.00622475		35	0.00560023		35	0.0252654
	36	0.249285		36	0.249285		36	0.0684684		36	0.53898		36	0.525769		36	0.525769		36	0.525769		36	0.525769		36	0.0476754		36	0.00499789		36	0.00561858		36	0.0253554
	37	0.25934		37	0.25934		37	0.0694347		37	0.558682		37	0.546075		37	0.546075		37	0.546075		37	0.546075		37	0.0476567		37	0.00492164		37	0.00622122		37	0.0265154
	38	0.267446		38	0.267446		38	0.0719227		38	0.56907		38	0.560659		38	0.560659		38	0.560659		38	0.560659		38	0.0545451		38	0.00630471		38	0.00902091		38	0.0309509
	39	0.278129		39	0.278129		39	0.0848187		39	0.574726		39	0.572037		39	0.572037		39	0.572037		39	0.572037		39	0.0642947		39	0.00752329		39	0.0079792		39	0.0386273
	40	0.290172		40	0.290172		40	0.0947687		40	0.577683		40	0.578301		40	0.578301		40	0.578301		40	0.578301		40	0.0529674		40	0.0106877		40	0.0110892		40	0.0369618
	41	0.30278		41	0.30278		41	0.0952583		41	0.587453		41	0.589909		41	0.589909		41	0.589909		41	0.589909		41	0.0698213		41	0.0105056		41	0.0114003		41	0.0487451
	42	0.319292		42	0.319292		42	0.102789		42	0.604767		42	0.612768		42	0.612768		42	0.612768		42	0.612768		42	0.0759401		42	0.0159959		42	0.0138409		42	0.054939
	43	0.335122		43	0.335122		43	0.107969		43	0.630807		43	0.63868		43	0.63868		43	0.63868		43	0.63868		43	0.093875		43	0.0325893		43	0.0260912		43	0.0709184
	44	0.35036		44	0.35036		44	0.113601		44	0.652605		44	0.661554		44	0.661554		44	0.661554		44	0.661554		44	0.0974511		44	0.0610096		44	0.0502594		44	0.0730895
	45	0.370484		45	0.370484		45	0.129104		45	0.674547		45	0.683722		45	0.683722		45	0.683722		45	0.683722		45	0.110244		45	0.0952239		45	0.0823575		45	0.0887943
	46	0.389293		46	0.389293		46	0.148201		46	0.695249		46	0.705168		46	0.705168		46	0.705168		46	0.705168		46	0.122758		46	0.138326		46	0.118609		46	0.104545
	47	0.410895		47	0.410895		47	0.154978		47	0.736361		47	0.74765		47	0.74765		47	0.74765		47	0.74765		47	0.12628		47	0.209879		47	0.180414		47	0.11572
	48	0.429279		48	0.429279		48	0.17176		48	0.790308		48	0.801323		48	0.801323		48	0.801323		48	0.801323		48	0.148983		48	0.307096		48	0.274011		48	0.144718
	49	0.443854		49	0.443854		49	0.188664		49	0.825988		49	0.836572		49	0.836572		49	0.836572		49	0.836572		49	0.172058		49	0.391355		49	0.361297		49	0.173435
	50	0.462882		50	0.462882		50	0.199003		50	0.854196		50	0.863436		50	0.863436		50	0.863436		50	0.863436		50	0.190657		50	0.461307		50	0.438337		50	0.209419
	51	0.472591		51	0.472591		51	0.210166		51	0.869878		51	0.876618		51	0.876618		51	0.876618		51	0.876618		51	0.225078		51	0.53165		51	0.505601		51	0.248012
	52	0.484865		52	0.484865		52	0.220356		52	0.883636		52	0.889346		52	0.889346		52	0.889346		52	0.889346		52	0.250288		52	0.587977		52	0.563553		52	0.290624
	53	0.495379		53	0.495379		53	0.223738		53	0.890834		53	0.895504		53	0.895504		53	0.895504		53	0.895504		53	0.270549		53	0.633147		53	0.61321		53	0.316308
	54	0.50276		54	0.50276		54	0.233665		54	0.894049		54	0.896961		54	0.896961		54	0.896961		54	0.896961		54	0.286323		54	0.676852		54	0.653763		54	0.346516
	55	0.507816		55	0.507816		55	0.236362		55	0.895427		55	0.897356		55	0.897356		55	0.897356		55	0.897356		55	0.301365		55	0.720536		55	0.699805		55	0.376377
	56	0.513933		56	0.513933		56	0.24394		56	0.900714		56	0.902297		56	0.902297		56	0.902297		56	0.902297		56	0.317768		56	0.759166		56	0.74286		56	0.406136
	57	0.518903		57	0.518903		57	0.250104		57	0.907208		57	0.909297		57	0.909297		57	0.909297		57	0.909297		57	0.328451		57	0.794687		57	0.778732		57	0.430043
	58	0.525126		58	0.525126		58	0.251418		58	0.911401		58	0.913959		58	0.913959		58	0.913959		58	0.913959		58	0.342981		58	0.827604		58	0.81499		58	0.458202
	59	0.527267		59	0.527267		59	0.252545		59	0.916613		59	0.919752		59	0.919752		59	0.919752		59	0.919752		59	0.351755		59	0.859048		59	0.849266		59	0.486241
	60	0.525936		60	0.525936		60	0.259808		60	0.916405		60	0.919309		60	0.919309		60	0.919309		60	0.919309		60	0.358949		60	0.885986		60	0.879894		60	0.506803
	61	0.532833		61	0.532833		61	0.263938		61	0.91812		61	0.921447		61	0.921447		61	0.921447		61	0.921447		61	0.372028		61	0.906277		61	0.901215		61	0.532182
	62	0.535078		62	0.535078		62	0.270164		62	0.919544		62	0.92388		62	0.92388		62	0.92388		62	0.92388		62	0.379121		62	0.919424		62	0.916948		62	0.547359
	63	0.533		63	0.533		63	0.274981		63	0.919808		63	0.924588		63	0.924588		63	0.924588		63	0.924588		63	0.387911		63	0.928952		63	0.927787		63	0.561903
	64	0.534795		64	0.534795		64	0.279632		64	0.921309		64	0.92681		64	0.92681		64	0.92681		64	0.92681		64	0.395752		64	0.938794		64	0.938315		64	0.57861
	65	0.537456		65	0.537456		65	0.282261		65	0.923581		65	0.929598		65	0.929598		65	0.929598		65	0.929598		65	0.400753		65	0.945197		65	0.946032		65	0.589834
	66	0.54184		66	0.54184		66	0.285716		66	0.926792		66	0.933766		66	0.933766		66	0.933766		66	0.933766		66	0.404631		66	0.949652		66	0.950193		66	0.604548
	67	0.546414		67	0.546414		67	0.286591		67	0.928828		67	0.93634		67	0.93634		67	0.93634		67	0.93634		67	0.408082		67	0.95394		67	0.95457		67	0.619079
	68	0.548202		68	0.548202		68	0.286858		68	0.929962		68	0.937421		68	0.937421		68	0.937421		68	0.937421		68	0.413228		68	0.955125		68	0.956042		68	0.630796
	69	0.550739		69	0.550739		69	0.287963		69	0.932553		69	0.940021		69	0.940021		69	0.940021		69	0.940021		69	0.416209		69	0.95955		69	0.960718		69	0.646601
	70	0.553355		70	0.553355		70	0.290429		70	0.933891		70	0.941713		70	0.941713		70	0.941713		70	0.941713		70	0.419841		70	0.960871		70	0.962216		70	0.659803
	71	0.553616		71	0.553616		71	0.293011		71	0.934242		71	0.941843		71	0.941843		71	0.941843		71	0.941843		71	0.423459		71	0.962186		71	0.963528		71	0.674566
	72	0.557304		72	0.557304		72	0.291445		72	0.934551		72	0.941849		72	0.941849		72	0.941849		72	0.941849		72	0.426365		72	0.963465		72	0.965134		72	0.685564
	73	0.562905		73	0.562905		73	0.290599		73	0.936985		73	0.944066		73	0.944066		73	0.944066		73	0.944066		73	0.42491		73	0.964945		73	0.967145		73	0.696338
	74	0.565739		74	0.565739		74	0.292441		74	0.938934		74	0.945865		74	0.945865		74	0.945865		74	0.945865		74	0.419894		74	0.965895		74	0.968076		74	0.707571
	75	0.564924		75	0.564924		75	0.292491		75	0.939894		75	0.946155		75	0.946155		75	0.946155		75	0.946155		75	0.416845		75	0.965871		75	0.967881		75	0.718238
	76	0.569516		76	0.569516		76	0.292964		76	0.942736		76	0.949189		76	0.949189		76	0.949189		76	0.949189		76	0.409447		76	0.96565		76	0.967017		76	0.728107
	77	0.569213		77	0.569213		77	0.292195		77	0.943514		77	0.948302		77	0.948302		77	0.948302		77	0.948302		77	0.410177		77	0.964597		77	0.965856		77	0.738676
	78	0.569411		78	0.569411		78	0.292239		78	0.943541		78	0.946978		78	0.946978		78	0.946978		78	0.946978		78	0.402131		78	0.964795		78	0.966045		78	0.748068
	79	0.568148		79	0.568148		79	0.291484		79	0.942913		79	0.946109		79	0.946109		79	0.946109		79	0.946109		79	0.398692		79	0.965561		79	0.96689		79	0.755104
	80	0.569395		80	0.569395		80	0.293708		80	0.944349		80	0.947958		80	0.947958		80	0.947958		80	0.947958		80	0.39264		80	0.965969		80	0.967165		80	0.758715
	81	0.569893		81	0.569893		81	0.293771		81	0.945396		81	0.948876		81	0.948876		81	0.948876		81	0.948876		81	0.390002		81	0.966307		81	0.967333		81	0.761351
	82	0.570994		82	0.570994		82	0.296842		82	0.946951		82	0.95006		82	0.95006		82	0.95006		82	0.95006		82	0.387507		82	0.965845		82	0.96661		82	0.763766
	83	0.570277		83	0.570277		83	0.299698		83	0.947272		83	0.950168		83	0.950168		83	0.950168		83	0.950168		83	0.383485		83	0.965233		83	0.965843		83	0.764221
	84	0.569941		84	0.569941		84	0.300465		84	0.947373		84	0.950246		84	0.950246		84	0.950246		84	0.950246		84	0.37835		84	0.964859		84	0.965544		84	0.764364
	85	0.570474		85	0.570474		85	0.304143		85	0.949043		85	0.952372		85	0.952372		85	0.952372		85	0.952372		85	0.3743		85	0.964867		85	0.965518		85	0.763876
	86	0.571094		86	0.571094		86	0.306142		86	0.950646		86	0.953769		86	0.953769		86	0.953769		86	0.953769		86	0.369525		86	0.964896		86	0.965452		86	0.762472
	87	0.571652		87	0.571652		87	0.307576		87	0.951846		87	0.955123		87	0.955123		87	0.955123		87	0.955123		87	0.366249		87	0.964626		87	0.965156		87	0.76244
	88	0.571667		88	0.571667		88	0.310456		88	0.95243		88	0.955893		88	0.955893		88	0.955893		88	0.955893		88	0.362592		88	0.964392		88	0.96518		88	0.761331
	89	0.571646		89	0.571646		89	0.311268		89	0.952817		89	0.956121		89	0.956121		89	0.956121		89	0.956121		89	0.36201		89	0.964154		89	0.965158		89	0.761143
	90	0.573089		90	0.573089		90	0.312722		90	0.9539		90	0.957176		90	0.957176		90	0.957176		90	0.957176		90	0.362856		90	0.963497		90	0.964636		90	0.759694
	91	0.573866		91	0.573866		91	0.316102		91	0.954262		91	0.957717		91	0.957717		91	0.957717		91	0.957717		91	0.362495		91	0.96258		91	0.964087		91	0.758607
	92	0.574908		92	0.574908		92	0.319418		92	0.954183		92	0.95761		92	0.95761		92	0.95761		92	0.95761		92	0.365427		92	0.962374		92	0.963866		92	0.759165
	93	0.574873		93	0.574873		93	0.32355		93	0.954087		93	0.95732		93	0.95732		93	0.95732		93	0.95732		93	0.366418		93	0.96239		93	0.963852		93	0.758075
	94	0.574848		94	0.574848		94	0.325737		94	0.954245		94	0.956911		94	0.956911		94	0.956911		94	0.956911		94	0.370483		94	0.962497		94	0.963908		94	0.758704
	95	0.574574		95	0.574574		95	0.327563		95	0.953482		95	0.955928		95	0.955928		95	0.955928		95	0.955928		95	0.375145		95	0.962503		95	0.963879		95	0.759229
	96	0.572968		96	0.572968		96	0.330346		96	0.952943		96	0.955924		96	0.955924		96	0.955924		96	0.955924		96	0.379441		96	0.962276		96	0.963527		96	0.760458
	97	0.572778		97	0.572778		97	0.332076		97	0.951688		97	0.95456		97	0.95456		97	0.95456		97	0.95456		97	0.381531		97	0.961881		97	0.963391		97	0.760087
	98	0.570079		98	0.570079		98	0.334142		98	0.950134		98	0.952709		98	0.952709		98	0.952709		98	0.952709		98	0.388339		98	0.962305		98	0.963995		98	0.758159
	99	0.570528		99	0.570528		99	0.33545		99	0.950186		99	0.953226		99	0.953226		99	0.953226		99	0.953226		99	0.393244		99	0.960984		99	0.962728		99	0.753934
	100	0.571916		100	0.571916		100	0.336492		100	0.949633		100	0.952765		100	0.952765		100	0.952765		100	0.952765		100	0.39564		100	0.9577		100	0.959541		100	0.750399
	101	0.569897		101	0.569897		101	0.336689		101	0.948212		101	0.95104		101	0.95104		101	0.95104		101	0.95104		101	0.398813		101	0.957444		101	0.95917		101	0.750444
	102	0.568766		102	0.568766		102	0.336932		102	0.947776		102	0.95037		102	0.95037		102	0.95037		102	0.95037		102	0.401497		102	0.958706		102	0.959738		102	0.750985
	103	0.569694		103	0.569694		103	0.338999		103	0.949708		103	0.952955		103	0.952955		103	0.952955		103	0.952955		103	0.404251		103	0.958239		103	0.959162		103	0.752096
	104	0.569506		104	0.569506		104	0.34054		104	0.951227		104	0.955142		104	0.955142		104	0.955142		104	0.955142		104	0.406875		104	0.959959		104	0.961224		104	0.756299
	105	0.569811		105	0.569811		105	0.341312		105	0.951947		105	0.956271		105	0.956271		105	0.956271		105	0.956271		105	0.410062		105	0.961885		105	0.963384		105	0.75623
	106	0.568633		106	0.568633		106	0.342954		106	0.951531		106	0.956035		106	0.956035		106	0.956035		106	0.956035		106	0.412049		106	0.960829		106	0.962782		106	0.753168
	107	0.566445		107	0.566445		107	0.343874		107	0.951061		107	0.955899		107	0.955899		107	0.955899		107	0.955899		107	0.413018		107	0.957818		107	0.959673		107	0.751314
	108	0.566148		108	0.566148		108	0.347273		108	0.951091		108	0.956268		108	0.956268		108	0.956268		108	0.956268		108	0.414814		108	0.957269		108	0.958582		108	0.749671
	109	0.565048		109	0.565048		109	0.347298		109	0.950554		109	0.956205		109	0.956205		109	0.956205		109	0.956205		109	0.416978		109	0.958077		109	0.959306		109	0.748761
	110	0.564287		110	0.564287		110	0.349641		110	0.949711		110	0.95556		110	0.95556		110	0.95556		110	0.95556		110	0.416227		110	0.957251		110	0.959255		110	0.749184
	111	0.563883		111	0.563883		111	0.353082		111	0.949661		111	0.955854		111	0.955854		111	0.955854		111	0.955854		111	0.417446		111	0.956879		111	0.959439		111	0.751363
	112	0.565513		112	0.565513		112	0.35386		112	0.950995		112	0.957949		112	0.957949		112	0.957949		112	0.957949		112	0.41687		112	0.956871		112	0.959666		112	0.751965
	113	0.565254		113	0.565254		113	0.354764		113	0.951893		113	0.95917		113	0.95917		113	0.95917		113	0.95917		113	0.417033		113	0.957072		113	0.960185		113	0.749964
	114	0.56568		114	0.56568		114	0.357108		114	0.952491		114	0.960562		114	0.960562		114	0.960562		114	0.960562		114	0.416855		114	0.956456		114	0.95945		114	0.745957
	115	0.566691		115	0.566691		115	0.358697		115	0.952583		115	0.961253		115	0.961253		115	0.961253		115	0.961253		115	0.41525		115	0.953237		115	0.956719		115	0.742385
	116	0.566222		116	0.566222		116	0.360032		116	0.952356		116	0.961295		116	0.961295		116	0.961295		116	0.961295		116	0.415149		116	0.951222		116	0.955065		116	0.744486
	117	0.564851		117	0.564851		117	0.361266		117	0.952273		117	0.961463		117	0.961463		117	0.961463		117	0.961463		117	0.415793		117	0.949781		117	0.953491		117	0.746695
	118	0.563671		118	0.563671		118	0.360347		118	0.951989		118	0.961351		118	0.961351		118	0.961351		118	0.961351		118	0.415348		118	0.949822		118	0.954322		118	0.745252
	119	0.563046		119	0.563046		119	0.361492		119	0.952091		119	0.961572		119	0.961572		119	0.961572		119	0.961572		119	0.416636		119	0.950639		119	0.955207		119	0.744802
	120	0.561498		120	0.561498		120	0.361477		120	0.952085		120	0.961769		120	0.961769		120	0.961769		120	0.961769		120	0.414937		120	0.949636		120	0.953438		120	0.744233
	121	0.560393		121	0.560393		121	0.362555		121	0.952093		121	0.961778		121	0.961778		121	0.961778		121	0.961778		121	0.414857		121	0.949403		121	0.953082		121	0.746823
	122	0.559205		122	0.559205		122	0.362177		122	0.952581		122	0.962428		122	0.962428		122	0.962428		122	0.962428		122	0.418987		122	0.950989		122	0.955101		122	0.747078
	123	0.558147		123	0.558147		123	0.36226		123	0.952584		123	0.962598		123	0.962598		123	0.962598		123	0.962598		123	0.419336		123	0.948611		123	0.953492		123	0.742541
	124	0.555818		124	0.555818		124	0.361456		124	0.952095		124	0.96215		124	0.96215		124	0.96215		124	0.96215		124	0.421776		124	0.944711		124	0.949884		124	0.742034
	125	0.553517		125	0.553517		125	0.360438		125	0.951188		125	0.961349		125	0.961349		125	0.961349		125	0.961349		125	0.421217		125	0.946016		125	0.951386		125	0.74024
	126	0.550966		126	0.550966		126	0.357952		126	0.950858		126	0.96101		126	0.96101		126	0.96101		126	0.96101		126	0.421794		126	0.946166		126	0.951835		126	0.737092
	127	0.549634		127	0.549634		127	0.355627		127	0.950647		127	0.960922		127	0.960922		127	0.960922		127	0.960922		127	0.421461		127	0.945426		127	0.951665		127	0.733971
	128	0.548047		128	0.548047		128	0.354828		128	0.950723		128	0.961261		128	0.961261		128	0.961261		128	0.961261		128	0.420747		128	0.948156		128	0.954782		128	0.726708
	129	0.546164		129	0.546164		129	0.353281		129	0.95145		129	0.962325		129	0.962325		129	0.962325		129	0.962325		129	0.419817		129	0.945717		129	0.952071		129	0.721935
	130	0.544203		130	0.544203		130	0.351644		130	0.952533		130	0.963494		130	0.963494		130	0.963494		130	0.963494		130	0.421593		130	0.945059		130	0.950246		130	0.73178
	131	0.542558		131	0.542558		131	0.35159		131	0.952674		131	0.963774		131	0.963774		131	0.963774		131	0.963774		131	0.421958		131	0.946706		131	0.951387		131	0.747009
	132	0.541787		132	0.541787		132	0.349651		132	0.952907		132	0.964427		132	0.964427		132	0.964427		132	0.964427		132	0.422104		132	0.949903		132	0.955022		132	0.753662
	133	0.539878		133	0.539878		133	0.349438		133	0.952925		133	0.964615		133	0.964615		133	0.964615		133	0.964615		133	0.422355		133	0.948946		133	0.954951		133	0.75179
	134	0.538587		134	0.538587		134	0.349033		134	0.952694		134	0.964634		134	0.964634		134	0.964634		134	0.964634		134	0.425009		134	0.946733		134	0.952734		134	0.755244
	135	0.536355		135	0.536355		135	0.348351		135	0.952904		135	0.965043		135	0.965043		135	0.965043		135	0.965043		135	0.427163		135	0.946962		135	0.952321		135	0.76184
	136	0.533198		136	0.533198		136	0.347546		136	0.952036		136	0.964287		136	0.964287		136	0.964287		136	0.964287		136	0.42937		136	0.947856		136	0.952887		136	0.768913
	137	0.531047		137	0.531047		137	0.346831		137	0.95138		137	0.963597		137	0.963597		137	0.963597		137	0.963597		137	0.430779		137	0.949598		137	0.954828		137	0.77535
	138	0.530026		138	0.530026		138	0.346082		138	0.951796		138	0.963983		138	0.963983		138	0.963983		138	0.963983		138	0.431128		138	0.951392		138	0.956829		138	0.778977
	139	0.5279		139	0.5279		139	0.34605		139	0.952188		139	0.964593		139	0.964593		139	0.964593		139	0.964593		139	0.433179		139	0.951535		139	0.957548		139	0.780523
	140	0.526527		140	0.526527		140	0.34563		140	0.953119		140	0.965658		140	0.965658		140	0.965658		140	0.965658		140	0.435776		140	0.950929		140	0.957222		140	0.780217
	141	0.525605		141	0.525605		141	0.344912		141	0.953501		141	0.966037		141	0.966037		141	0.966037		141	0.966037		141	0.434882		141	0.948469		141	0.955171		141	0.777715
	142	0.524409		142	0.524409		142	0.345198		142	0.95378		142	0.966446		142	0.966446		142	0.966446		142	0.966446		142	0.435378		142	0.946881		142	0.953683		142	0.776632
	143	0.523776		143	0.523776		143	0.344921		143	0.955161		143	0.967629		143	0.967629		143	0.967629		143	0.967629		143	0.435197		143	0.947902		143	0.954834		143	0.776382
	144	0.522367		144	0.522367		144	0.345337		144	0.955397		144	0.967883		144	0.967883		144	0.967883		144	0.967883		144	0.439104		144	0.94881		144	0.956294		144	0.776769
	145	0.520789		145	0.520789		145	0.344823		145	0.955044		145	0.967614		145	0.967614		145	0.967614		145	0.967614		145	0.438151		145	0.949997		145	0.957415		145	0.775692
	146	0.51909		146	0.51909		146	0.34394		146	0.954696		146	0.96729		146	0.96729		146	0.96729		146	0.96729		146	0.44034		146	0.949338		146	0.956879		146	0.774236
	147	0.518191		147	0.518191		147	0.344543		147	0.955418		147	0.967784		147	0.967784		147	0.967784		147	0.967784		147	0.440943		147	0.949973		147	0.957906		147	0.774924
	148	0.516867		148	0.516867		148	0.343067		148	0.955402		148	0.967701		148	0.967701		148	0.967701		148	0.967701		148	0.442463		148	0.952753		148	0.961052		148	0.775268
	149	0.516118		149	0.516118		149	0.344515		149	0.955349		149	0.967534		149	0.967534		149	0.967534		149	0.967534		149	0.443396		149	0.952191		149	0.961235		149	0.771961
	150	0.515136		150	0.515136		150	0.343807		150	0.955409		150	0.967398		150	0.967398		150	0.967398		150	0.967398		150	0.443325		150	0.949586		150	0.959926		150	0.767607
	151	0.514269		151	0.514269		151	0.343978		151	0.955137		151	0.967267		151	0.967267		151	0.967267		151	0.967267		151	0.443134		151	0.947922		151	0.959435		151	0.762976
	152	0.513834		152	0.513834		152	0.344086		152	0.955659		152	0.967948		152	0.967948		152	0.967948		152	0.967948		152	0.44442		152	0.948025		152	0.95921		152	0.761061
	153	0.512254		153	0.512254		153	0.34313		153	0.955509		153	0.967742		153	0.967742		153	0.967742		153	0.967742		153	0.444459		153	0.947009		153	0.958108		153	0.761128
	154	0.512125		154	0.512125		154	0.343474		154	0.956357		154	0.968401		154	0.968401		154	0.968401		154	0.968401		154	0.444116		154	0.946134		154	0.957622		154	0.763102
	155	0.511549		155	0.511549		155	0.342846		155	0.956597		155	0.968463		155	0.968463		155	0.968463		155	0.968463		155	0.444327		155	0.94461		155	0.95614		155	0.76341
	156	0.510774		156	0.510774		156	0.343109		156	0.956332		156	0.968019		156	0.968019		156	0.968019		156	0.968019		156	0.445073		156	0.944054		156	0.954758		156	0.762394
	157	0.509267		157	0.509267		157	0.343281		157	0.955971		157	0.967541		157	0.967541		157	0.967541		157	0.967541		157	0.44386		157	0.943235		157	0.954344		157	0.761079
	158	0.508529		158	0.508529		158	0.343765		158	0.955112		158	0.966785		158	0.966785		158	0.966785		158	0.966785		158	0.442706		158	0.942221		158	0.953964		158	0.759957
	159	0.507893		159	0.507893		159	0.344341		159	0.954188		159	0.965904		159	0.965904		159	0.965904		159	0.965904		159	0.441448		159	0.940583		159	0.95355		159	0.757216
	160	0.506909		160	0.506909		160	0.344574		160	0.953038		160	0.964892		160	0.964892		160	0.964892		160	0.964892		160	0.442455		160	0.941432		160	0.953049		160	0.756896
	161	0.506761		161	0.506761		161	0.344418		161	0.953232		161	0.965191		161	0.965191		161	0.965191		161	0.965191		161	0.439813		161	0.942581		161	0.952374		161	0.756817
	162	0.506686		162	0.506686		162	0.342595		162	0.953143		162	0.965208		162	0.965208		162	0.965208		162	0.965208		162	0.440282		162	0.942355		162	0.952544		162	0.756424
	163	0.506134		163	0.506134		163	0.340371		163	0.952856		163	0.96501		163	0.96501		163	0.96501		163	0.96501		163	0.43835		163	0.940995		163	0.951489		163	0.753849
	164	0.506545		164	0.506545		164	0.338509		164	0.953016		164	0.965128		164	0.965128		164	0.965128		164	0.965128		164	0.437334		164	0.941117		164	0.951332		164	0.752464
	165	0.506762		165	0.506762		165	0.337063		165	0.952818		165	0.964964		165	0.964964		165	0.964964		165	0.964964		165	0.437851		165	0.940884		165	0.949827		165	0.751224
	166	0.506344		166	0.506344		166	0.335163		166	0.952918		166	0.965039		166	0.965039		166	0.965039		166	0.965039		166	0.437328		166	0.939053		166	0.947384		166	0.751165
	167	0.505403		167	0.505403		167	0.33427		167	0.952012		167	0.96434		167	0.96434		167	0.96434		167	0.96434		167	0.436794		167	0.938786		167	0.948456		167	0.749486
	168	0.504095		168	0.504095		168	0.332991		168	0.951797		168	0.964087		168	0.964087		168	0.964087		168	0.964087		168	0.435729		168	0.938647		168	0.946901		168	0.749271
	169	0.503308		169	0.503308		169	0.332		169	0.952175		169	0.964679		169	0.964679		169	0.964679		169	0.964679		169	0.435485		169	0.938113		169	0.946689		169	0.749773
	170	0.50173		170	0.50173		170	0.330188		170	0.952489		170	0.965058		170	0.965058		170	0.965058		170	0.965058		170	0.433734		170	0.93763		170	0.946937		170	0.7492
	171	0.499088		171	0.499088		171	0.329169		171	0.951576		171	0.964346		171	0.964346		171	0.964346		171	0.964346		171	0.433552		171	0.937349		171	0.945933		171	0.749272
	172	0.497046		172	0.497046		172	0.328076		172	0.951356		172	0.964562		172	0.964562		172	0.964562		172	0.964562		172	0.432254		172	0.937553		172	0.945379		172	0.75174
	173	0.4951		173	0.4951		173	0.326739		173	0.950313		173	0.963706		173	0.963706		173	0.963706		173	0.963706		173	0.431507		173	0.939451		173	0.946528		173	0.752761
	174	0.492937		174	0.492937		174	0.326013		174	0.949985		174	0.963121		174	0.963121		174	0.963121		174	0.963121		174	0.429543		174	0.940032		174	0.945491		174	0.754013
	175	0.491777		175	0.491777		175	0.325115		175	0.950365		175	0.963353		175	0.963353		175	0.963353		175	0.963353		175	0.42906		175	0.938605		175	0.94424		175	0.753823
	176	0.488579		176	0.488579		176	0.324492		176	0.948755		176	0.961865		176	0.961865		176	0.961865		176	0.961865		176	0.429369		176	0.938289		176	0.944408		176	0.752896
	177	0.486885		177	0.486885		177	0.324342		177	0.947738		177	0.960856		177	0.960856		177	0.960856		177	0.960856		177	0.427922		177	0.937806		177	0.943663		177	0.753768
	178	0.485633		178	0.485633		178	0.32371		178	0.947604		178	0.960889		178	0.960889		178	0.960889		178	0.960889		178	0.427464		178	0.938658		178	0.944224		178	0.757246
	179	0.483914		179	0.483914		179	0.323682		179	0.946159		179	0.95955		179	0.95955		179	0.95955		179	0.95955		179	0.427287		179	0.94035		179	0.945526		179	0.758827
	180	0.482821		180	0.482821		180	0.322783		180	0.945446		180	0.958865		180	0.958865		180	0.958865		180	0.958865		180	0.427145		180	0.94188		180	0.946941		180	0.759863
	181	0.480989		181	0.480989		181	0.323034		181	0.944182		181	0.957621		181	0.957621		181	0.957621		181	0.957621		181	0.425193		181	0.941428		181	0.946292		181	0.760432
	182	0.480395		182	0.480395		182	0.322948		182	0.944643		182	0.957837		182	0.957837		182	0.957837		182	0.957837		182	0.424838		182	0.940941		182	0.94673		182	0.761485
	183	0.479775		183	0.479775		183	0.322487		183	0.946401		183	0.959423		183	0.959423		183	0.959423		183	0.959423		183	0.423951		183	0.939798		183	0.945883		183	0.762429
	184	0.478158		184	0.478158		184	0.321823		184	0.946141		184	0.959034		184	0.959034		184	0.959034		184	0.959034		184	0.423553		184	0.938913		184	0.946362		184	0.764422
	185	0.476501		185	0.476501		185	0.321259		185	0.945586		185	0.958303		185	0.958303		185	0.958303		185	0.958303		185	0.422311		185	0.939106		185	0.946368		185	0.765743
	186	0.475696		186	0.475696		186	0.320894		186	0.946131		186	0.958851		186	0.958851		186	0.958851		186	0.958851		186	0.421418		186	0.940605		186	0.946885		186	0.769168
	187	0.474095		187	0.474095		187	0.320352		187	0.945928		187	0.958468		187	0.958468		187	0.958468		187	0.958468		187	0.419345		187	0.940279		187	0.946027		187	0.772448
	188	0.473044		188	0.473044		188	0.320044		188	0.946352		188	0.959023		188	0.959023		188	0.959023		188	0.959023		188	0.41897		188	0.940764		188	0.947154		188	0.772129
	189	0.472364		189	0.472364		189	0.318723		189	0.946697		189	0.959095		189	0.959095		189	0.959095		189	0.959095		189	0.417345		189	0.939153		189	0.945107		189	0.772588
	190	0.471909		190	0.471909		190	0.31875		190	0.947844		190	0.959946		190	0.959946		190	0.959946		190	0.959946		190	0.417616		190	0.941973		190	0.947396		190	0.779172
	191	0.470722		191	0.470722		191	0.318595		191	0.947685		191	0.959631		191	0.959631		191	0.959631		191	0.959631		191	0.416434		191	0.946119		191	0.951028		191	0.783064
	192	0.47028		192	0.47028		192	0.317468		192	0.948473		192	0.960203		192	0.960203		192	0.960203		192	0.960203		192	0.415591		192	0.948066		192	0.952847		192	0.784445
	193	0.469386		193	0.469386		193	0.316394		193	0.948368		193	0.959979		193	0.959979		193	0.959979		193	0.959979		193	0.415411		193	0.946477		193	0.952474		193	0.783061
	194	0.469207		194	0.469207		194	0.317132		194	0.948536		194	0.960513		194	0.960513		194	0.960513		194	0.960513		194	0.41356		194	0.946355		194	0.952976		194	0.783953
	195	0.468253		195	0.468253		195	0.316573		195	0.94769		195	0.959873		195	0.959873		195	0.959873		195	0.959873		195	0.413302		195	0.947048		195	0.954044		195	0.784031
	196	0.466924		196	0.466924		196	0.316066		196	0.947924		196	0.960227		196	0.960227		196	0.960227		196	0.960227		196	0.41243		196	0.947195		196	0.954349		196	0.782911
	197	0.465603		197	0.465603		197	0.314975		197	0.948219		197	0.9604		197	0.9604		197	0.9604		197	0.9604		197	0.410402		197	0.947757		197	0.954663		197	0.782649
	198	0.463523		198	0.463523		198	0.314646		198	0.947268		198	0.959402		198	0.959402		198	0.959402		198	0.959402		198	0.409442		198	0.948022		198	0.954704		198	0.782475
	199	0.462755		199	0.462755		199	0.313952		199	0.946949		199	0.959367		199	0.959367		199	0.959367		199	0.959367		199	0.408059		199	0.94787		199	0.954657		199	0.780841
	200	0.460306		200	0.460306		200	0.312202		200	0.944871		200	0.957241		200	0.957241		200	0.957241		200	0.957241		200	0.408996		200	0.949098		200	0.956018		200	0.779707
	201	0.458329		201	0.458329		201	0.31103		201	0.943056		201	0.955291		201	0.955291		201	0.955291		201	0.955291		201	0.408625		201	0.950792		201	0.956871		201	0.780603
	202	0.457113		202	0.457113		202	0.31059		202	0.941336		202	0.953857		202	0.953857		202	0.953857		202	0.953857		202	0.408509		202	0.951875		202	0.957507		202	0.784655
	203	0.4556		203	0.4556		203	0.30948		203	0.940649		203	0.95335		203	0.95335		203	0.95335		203	0.95335		203	0.406414		203	0.953216		203	0.959672		203	0.786857
	204	0.455572		204	0.455572		204	0.308256		204	0.942203		204	0.955242		204	0.955242		204	0.955242		204	0.955242		204	0.405046		204	0.953166		204	0.960302		204	0.785104
	205	0.454539		205	0.454539		205	0.307284		205	0.942436		205	0.955595		205	0.955595		205	0.955595		205	0.955595		205	0.404054		205	0.952452		205	0.959041		205	0.782274
	206	0.453416		206	0.453416		206	0.306139		206	0.941916		206	0.955344		206	0.955344		206	0.955344		206	0.955344		206	0.40134		206	0.952052		206	0.958192		206	0.780851
	207	0.453111		207	0.453111		207	0.305621		207	0.943417		207	0.957203		207	0.957203		207	0.957203		207	0.957203		207	0.400875		207	0.952598		207	0.959537		207	0.780144
	208	0.451086		208	0.451086		208	0.303599		208	0.943197		208	0.957465		208	0.957465		208	0.957465		208	0.957465		208	0.402093		208	0.953604		208	0.960144		208	0.779119
	209	0.449142		209	0.449142		209	0.30408		209	0.941558		209	0.955928		209	0.955928		209	0.955928		209	0.955928		209	0.400718		209	0.954523		209	0.960088		209	0.778146
	210	0.447009		210	0.447009		210	0.303379		210	0.940653		210	0.955156		210	0.955156		210	0.955156		210	0.955156		210	0.400153		210	0.954917		210	0.959812		210	0.777529
	211	0.446748		211	0.446748		211	0.301987		211	0.941157		211	0.956003		211	0.956003		211	0.956003		211	0.956003		211	0.397463		211	0.956071		211	0.960244		211	0.77617
	212	0.444805		212	0.444805		212	0.300035		212	0.941088		212	0.956271		212	0.956271		212	0.956271		212	0.956271		212	0.396958		212	0.955886		212	0.959988		212	0.773859
	213	0.443727		213	0.443727		213	0.299667		213	0.940696		213	0.956171		213	0.956171		213	0.956171		213	0.956171		213	0.395288		213	0.955242		213	0.960391		213	0.770952
	214	0.442353		214	0.442353		214	0.299838		214	0.940685		214	0.956214		214	0.956214		214	0.956214		214	0.956214		214	0.3943		214	0.954825		214	0.960434		214	0.768684
	215	0.440849		215	0.440849		215	0.299373		215	0.939971		215	0.955617		215	0.955617		215	0.955617		215	0.955617		215	0.393479		215	0.954641		215	0.959692		215	0.767196
	216	0.438627		216	0.438627		216	0.298998		216	0.938107		216	0.953986		216	0.953986		216	0.953986		216	0.953986		216	0.391394		216	0.955371		216	0.960617		216	0.766116
	217	0.436909		217	0.436909		217	0.297814		217	0.937232		217	0.953175		217	0.953175		217	0.953175		217	0.953175		217	0.391234		217	0.956288		217	0.96159		217	0.765973
	218	0.43647		218	0.43647		218	0.29887		218	0.938562		218	0.954631		218	0.954631		218	0.954631		218	0.954631		218	0.390178		218	0.955759		218	0.96101		218	0.764174
	219	0.436256		219	0.436256		219	0.299637		219	0.939674		219	0.955841		219	0.955841		219	0.955841		219	0.955841		219	0.386997		219	0.954575		219	0.959721		219	0.760512
	220	0.435236		220	0.435236		220	0.298643		220	0.939136		220	0.955357		220	0.955357		220	0.955357		220	0.955357		220	0.387659		220	0.953487		220	0.958812		220	0.758411
	221	0.433884		221	0.433884		221	0.299558		221	0.938293		221	0.954574		221	0.954574		221	0.954574		221	0.954574		221	0.386107		221	0.952244		221	0.958187		221	0.755723
	222	0.433709		222	0.433709		222	0.299341		222	0.937918		222	0.95417		222	0.95417		222	0.95417		222	0.95417		222	0.385911		222	0.950476		222	0.956692		222	0.751866
	223	0.434203		223	0.434203		223	0.30003		223	0.938995		223	0.955125		223	0.955125		223	0.955125		223	0.955125		223	0.384653		223	0.948909		223	0.954669		223	0.748219
	224	0.433635		224	0.433635		224	0.299869		224	0.938694		224	0.955019		224	0.955019		224	0.955019		224	0.955019		224	0.384898		224	0.948091		224	0.952737		224	0.747223
	225	0.433223		225	0.433223		225	0.300613		225	0.938045		225	0.954292		225	0.954292		225	0.954292		225	0.954292		225	0.382649		225	0.94605		225	0.950345		225	0.745855
	226	0.434268		226	0.434268		226	0.303877		226	0.938903		226	0.954999		226	0.954999		226	0.954999		226	0.954999		226	0.3835		226	0.943777		226	0.948879		226	0.744729
	227	0.433887		227	0.433887		227	0.303189		227	0.938381		227	0.954314		227	0.954314		227	0.954314		227	0.954314		227	0.383532		227	0.943824		227	0.949462		227	0.743039
	228	0.435257		228	0.435257		228	0.305334		228	0.938693		228	0.954664		228	0.954664		228	0.954664		228	0.954664		228	0.382889		228	0.943149		228	0.949107		228	0.739917
	229	0.436176		229	0.436176		229	0.305692		229	0.939413		229	0.955435		229	0.955435		229	0.955435		229	0.955435		229	0.383646		229	0.942336		229	0.948113		229	0.73811
	230	0.436353		230	0.436353		230	0.30636		230	0.939189		230	0.955405		230	0.955405		230	0.955405		230	0.955405		230	0.381599		230	0.941704		230	0.946883		230	0.736743
	231	0.438337		231	0.438337		231	0.307092		231	0.9398		231	0.956178		231	0.956178		231	0.956178		231	0.956178		231	0.381404		231	0.94118		231	0.946021		231	0.735703
	232	0.439548		232	0.439548		232	0.308197		232	0.941231		232	0.957481		232	0.957481		232	0.957481		232	0.957481		232	0.383642		232	0.941122		232	0.945245		232	0.735159
	233	0.44086		233	0.44086		233	0.309394		233	0.941456		233	0.957528		233	0.957528		233	0.957528		233	0.957528		233	0.382618		233	0.941612		233	0.94514		233	0.733284
	234	0.440703		234	0.440703		234	0.309702		234	0.940781		234	0.95668		234	0.95668		234	0.95668		234	0.95668		234	0.381627		234	0.942699		234	0.946138		234	0.731931
	235	0.440721		235	0.440721		235	0.30994		235	0.939048		235	0.955137		235	0.955137		235	0.955137		235	0.955137		235	0.38182		235	0.942198		235	0.946187		235	0.731641
	236	0.441579		236	0.441579		236	0.309964		236	0.938024		236	0.954293		236	0.954293		236	0.954293		236	0.954293		236	0.380966		236	0.942648		236	0.947182		236	0.731463
	237	0.444003		237	0.444003		237	0.311107		237	0.939201		237	0.955462		237	0.955462		237	0.955462		237	0.955462		237	0.382202		237	0.942946		237	0.947336		237	0.73128
	238	0.446095		238	0.446095		238	0.311728		238	0.941721		238	0.957901		238	0.957901		238	0.957901		238	0.957901		238	0.381863		238	0.943238		238	0.947068		238	0.730763
	239	0.447316		239	0.447316		239	0.311703		239	0.943079		239	0.959221		239	0.959221		239	0.959221		239	0.959221		239	0.382237		239	0.944215		239	0.947429		239	0.729872
	240	0.448163		240	0.448163		240	0.312693		240	0.943609		240	0.959791		240	0.959791		240	0.959791		240	0.959791		240	0.38287		240	0.945042		240	0.947741		240	0.729788
	241	0.449725		241	0.449725		241	0.311962		241	0.943941		241	0.96005		241	0.96005		241	0.96005		241	0.96005		241	0.381665		241	0.944194		241	0.947298		241	0.729656
	242	0.450202		242	0.450202		242	0.312662		242	0.943743		242	0.959832		242	0.959832		242	0.959832		242	0.959832		242	0.382051		242	0.94128		242	0.944392		242	0.727949
	243	0.451109		243	0.451109		243	0.31281		243	0.943725		243	0.959992		243	0.959992		243	0.959992		243	0.959992		243	0.381719		243	0.939566		243	0.941705		243	0.727169
	244	0.451101		244	0.451101		244	0.31247		244	0.943394		244	0.959724		244	0.959724		244	0.959724		244	0.959724		244	0.381044		244	0.938251		244	0.940876		244	0.725972
	245	0.45158		245	0.45158		245	0.311808		245	0.943771		245	0.959942		245	0.959942		245	0.959942		245	0.959942		245	0.381156		245	0.93782		245	0.941078		245	0.72584
	246	0.4513		246	0.4513		246	0.311565		246	0.943008		246	0.959207		246	0.959207		246	0.959207		246	0.959207		246	0.379843		246	0.938356		246	0.941358		246	0.725715
	247	0.450784		247	0.450784		247	0.311203		247	0.942469		247	0.958598		247	0.958598		247	0.958598		247	0.958598		247	0.379185		247	0.938531		247	0.940777		247	0.725756
	248	0.45138		248	0.45138		248	0.310856		248	0.943033		248	0.959411		248	0.959411		248	0.959411		248	0.959411		248	0.379111		248	0.93884		248	0.940902		248	0.726404
	249	0.451649		249	0.451649		249	0.31041		249	0.943557		249	0.959972		249	0.959972		249	0.959972		249	0.959972		249	0.378697		249	0.940345		249	0.942269		249	0.726539
	250	0.451399		250	0.451399		250	0.30951		250	0.943901		250	0.960214		250	0.960214		250	0.960214		250	0.960214		250	0.378785		250	0.941304		250	0.94308		250	0.726408
	251	0.451896		251	0.451896		251	0.309229		251	0.94499		251	0.961127		251	0.961127		251	0.961127		251	0.961127		251	0.379011		251	0.942415		251	0.944421		251	0.726318
	252	0.452116		252	0.452116		252	0.308773		252	0.946143		252	0.962139		252	0.962139		252	0.962139		252	0.962139		252	0.378825		252	0.943254		252	0.945516		252	0.726515
	253	0.452181		253	0.452181		253	0.308534		253	0.946567		253	0.962589		253	0.962589		253	0.962589		253	0.962589		253	0.379632		253	0.942435		253	0.944916		253	0.726497
	254	0.45111		254	0.45111		254	0.307491		254	0.946263		254	0.962336		254	0.962336		254	0.962336		254	0.962336		254	0.379072		254	0.941906		254	0.944167		254	0.727043
	255	0.450864		255	0.450864		255	0.307653		255	0.946278		255	0.96215		255	0.96215		255	0.96215		255	0.96215		255	0.378681		255	0.941092		255	0.943164		255	0.727228
	256	0.449575		256	0.449575		256	0.307242		256	0.944602		256	0.960423		256	0.960423		256	0.960423		256	0.960423		256	0.378842		256	0.940345		256	0.9422		256	0.727118
	257	0.447343		257	0.447343		257	0.307143		257	0.941115		257	0.956981		257	0.956981		257	0.956981		257	0.956981		257	0.377859		257	0.93978		257	0.94136		257	0.726398
	258	0.446297		258	0.446297		258	0.306057		258	0.94022		258	0.955956		258	0.955956		258	0.955956		258	0.955956		258	0.378971		258	0.93888		258	0.940863		258	0.725575
	259	0.445981		259	0.445981		259	0.306638		259	0.940162		259	0.955722		259	0.955722		259	0.955722		259	0.955722		259	0.377482		259	0.939219		259	0.9408		259	0.726191
	260	0.445243		260	0.445243		260	0.306397		260	0.939877		260	0.955411		260	0.955411		260	0.955411		260	0.955411		260	0.376451		260	0.941345		260	0.942567		260	0.726444
	261	0.444914		261	0.444914		261	0.306252		261	0.94006		261	0.955434		261	0.955434		261	0.955434		261	0.955434		261	0.375761		261	0.942165		261	0.944333		261	0.725857
	262	0.443698		262	0.443698		262	0.30554		262	0.939641		262	0.954942		262	0.954942		262	0.954942		262	0.954942		262	0.374864		262	0.942538		262	0.944331		262	0.724804
	263	0.443321		263	0.443321		263	0.306016		263	0.939189		263	0.954455		263	0.954455		263	0.954455		263	0.954455		263	0.37473		263	0.943233		263	0.944798		263	0.723116
	264	0.442846		264	0.442846		264	0.305828		264	0.939078		264	0.954419		264	0.954419		264	0.954419		264	0.954419		264	0.373981		264	0.944585		264	0.946334		264	0.720601
	265	0.442669		265	0.442669		265	0.305448		265	0.93922		265	0.954564		265	0.954564		265	0.954564		265	0.954564		265	0.374214		265	0.945663		265	0.94744		265	0.718381
	266	0.441194		266	0.441194		266	0.305129		266	0.938575		266	0.953758		266	0.953758		266	0.953758		266	0.953758		266	0.373528		266	0.945814		266	0.947707		266	0.715045
	267	0.440675		267	0.440675		267	0.305058		267	0.938239		267	0.953333		267	0.953333		267	0.953333		267	0.953333		267	0.373647		267	0.946225		267	0.947992		267	0.712026
	268	0.439616		268	0.439616		268	0.305195		268	0.937859		268	0.95272		268	0.95272		268	0.95272		268	0.95272		268	0.375035		268	0.9465		268	0.948234		268	0.709169
	269	0.439065		269	0.439065		269	0.304707		269	0.939243		269	0.953677		269	0.953677		269	0.953677		269	0.953677		269	0.374904		269	0.946915		269	0.94842		269	0.70655
	270	0.438722		270	0.438722		270	0.304198		270	0.940506		270	0.954668		270	0.954668		270	0.954668		270	0.954668		270	0.374454		270	0.947585		270	0.949083		270	0.703393
	271	0.43788		271	0.43788		271	0.303626		271	0.940451		271	0.954438		271	0.954438		271	0.954438		271	0.954438		271	0.373957		271	0.94671		271	0.948881		271	0.700572
	272	0.43699		272	0.43699		272	0.304179		272	0.940729		272	0.954715		272	0.954715		272	0.954715		272	0.954715		272	0.373468		272	0.944645		272	0.94677		272	0.697987
	273	0.436694		273	0.436694		273	0.304226		273	0.941019		273	0.954974		273	0.954974		273	0.954974		273	0.954974		273	0.372405		273	0.943297		273	0.945047		273	0.695495
	274	0.436604		274	0.436604		274	0.304217		274	0.941029		274	0.955052		274	0.955052		274	0.955052		274	0.955052		274	0.372146		274	0.942984		274	0.944421		274	0.69383
	275	0.436035		275	0.436035		275	0.303459		275	0.941319		275	0.955206		275	0.955206		275	0.955206		275	0.955206		275	0.373457		275	0.943728		275	0.94502		275	0.692522
	276	0.436182		276	0.436182		276	0.30367		276	0.941836		276	0.955748		276	0.955748		276	0.955748		276	0.955748		276	0.371839		276	0.944094		276	0.945591		276	0.691956
	277	0.434758		277	0.434758		277	0.303812		277	0.940719		277	0.954616		277	0.954616		277	0.954616		277	0.954616		277	0.371624		277	0.945183		277	0.946336		277	0.691942
	278	0.433749		278	0.433749		278	0.303284		278	0.939787		278	0.953424		278	0.953424		278	0.953424		278	0.953424		278	0.372693		278	0.94564		278	0.946922		278	0.691129
	279	0.432291		279	0.432291		279	0.303331		279	0.939123		279	0.952745		279	0.952745		279	0.952745		279	0.952745		279	0.372062		279	0.944487		279	0.945856		279	0.69053
	280	0.432952		280	0.432952		280	0.303355		280	0.940196		280	0.954228		280	0.954228		280	0.954228		280	0.954228		280	0.371613		280	0.944469		280	0.945882		280	0.690495
	281	0.432934		281	0.432934		281	0.304047		281	0.941067		281	0.9553		281	0.9553		281	0.9553		281	0.9553		281	0.372371		281	0.945223		281	0.947049		281	0.691032
	282	0.432982		282	0.432982		282	0.303938		282	0.941855		282	0.955941		282	0.955941		282	0.955941		282	0.955941		282	0.3727		282	0.944785		282	0.946379		282	0.692261
	283	0.43312		283	0.43312		283	0.303873		283	0.942767		283	0.956966		283	0.956966		283	0.956966		283	0.956966		283	0.37271		283	0.944552		283	0.945776		283	0.693443
	284	0.432704		284	0.432704		284	0.303952		284	0.943017		284	0.957418		284	0.957418		284	0.957418		284	0.957418		284	0.373019		284	0.944707		284	0.945583		284	0.694618
	285	0.431162		285	0.431162		285	0.304266		285	0.94203		285	0.956296		285	0.956296		285	0.956296		285	0.956296		285	0.37576		285	0.944915		285	0.945566		285	0.695907
	286	0.430983		286	0.430983		286	0.303909		286	0.941973		286	0.956315		286	0.956315		286	0.956315		286	0.956315		286	0.375565		286	0.945405		286	0.945866		286	0.697242
	287	0.430436		287	0.430436		287	0.304414		287	0.941467		287	0.955902		287	0.955902		287	0.955902		287	0.955902		287	0.376866		287	0.945832		287	0.946165		287	0.699275
	288	0.429616		288	0.429616		288	0.305216		288	0.941227		288	0.955706		288	0.955706		288	0.955706		288	0.955706		288	0.377331		288	0.946572		288	0.947114		288	0.701393
	289	0.428607		289	0.428607		289	0.305377		289	0.940519		289	0.955209		289	0.955209		289	0.955209		289	0.955209		289	0.376933		289	0.946967		289	0.947421		289	0.704089
	290	0.427818		290	0.427818		290	0.305419		290	0.93934		290	0.954532		290	0.954532		290	0.954532		290	0.954532		290	0.377159		290	0.946107		290	0.946763		290	0.706181
	291	0.427406		291	0.427406		291	0.30534		291	0.938547		291	0.953814		291	0.953814		291	0.953814		291	0.953814		291	0.377115		291	0.945286		291	0.94589		291	0.708545
	292	0.426297		292	0.426297		292	0.305465		292	0.936896		292	0.952216		292	0.952216		292	0.952216		292	0.952216		292	0.376562		292	0.945016		292	0.94579		292	0.710286
	293	0.425191		293	0.425191		293	0.305903		293	0.935775		293	0.950916		293	0.950916		293	0.950916		293	0.950916		293	0.378194		293	0.945804		293	0.947098		293	0.711675
	294	0.424606		294	0.424606		294	0.30639		294	0.935509		294	0.950562		294	0.950562		294	0.950562		294	0.950562		294	0.379285		294	0.947308		294	0.948224		294	0.712012
	295	0.425954		295	0.425954		295	0.30729		295	0.937252		295	0.952433		295	0.952433		295	0.952433		295	0.952433		295	0.379149		295	0.948281		295	0.949272		295	0.712361
	296	0.42572		296	0.42572		296	0.30782		296	0.937656		296	0.952664		296	0.952664		296	0.952664		296	0.952664		296	0.379115		296	0.949093		296	0.950258		296	0.71307
	297	0.42486		297	0.42486		297	0.307709		297	0.936602		297	0.951655		297	0.951655		297	0.951655		297	0.951655		297	0.380602		297	0.949827		297	0.950618		297	0.714456
	298	0.424571		298	0.424571		298	0.308121		298	0.936135		298	0.951117		298	0.951117		298	0.951117		298	0.951117		298	0.380806		298	0.949577		298	0.950191		298	0.715147
	299	0.425171		299	0.425171		299	0.308595		299	0.936471		299	0.951793		299	0.951793		299	0.951793		299	0.951793		299	0.380659		299	0.948125		299	0.948504		299	0.715513
	300	0.423327		300	0.423327		300	0.309038		300	0.933066		300	0.948688		300	0.948688		300	0.948688		300	0.948688		300	0.381203		300	0.947221		300	0.947237		300	0.716197
	301	0.423493		301	0.423493		301	0.309394		301	0.933297		301	0.949071		301	0.949071		301	0.949071		301	0.949071		301	0.381141		301	0.946569		301	0.946642		301	0.716485
	302	0.423506		302	0.423506		302	0.309355		302	0.933176		302	0.948787		302	0.948787		302	0.948787		302	0.948787		302	0.382684		302	0.946855		302	0.947487		302	0.716618
	303	0.42326		303	0.42326		303	0.309389		303	0.932789		303	0.948717		303	0.948717		303	0.948717		303	0.948717		303	0.383551		303	0.9475		303	0.948353		303	0.716496
	304	0.423303		304	0.423303		304	0.30986		304	0.932422		304	0.948351		304	0.948351		304	0.948351		304	0.948351		304	0.383283		304	0.947749		304	0.94852		304	0.716667
	305	0.424035		305	0.424035		305	0.310443		305	0.932707		305	0.948973		305	0.948973		305	0.948973		305	0.948973		305	0.383458		305	0.947666		305	0.948682		305	0.717455
	306	0.423754		306	0.423754		306	0.31053		306	0.933454		306	0.949283		306	0.949283		306	0.949283		306	0.949283		306	0.383717		306	0.947788		306	0.94874		306	0.71709
	307	0.424723		307	0.424723		307	0.310094		307	0.934527		307	0.950546		307	0.950546		307	0.950546		307	0.950546		307	0.384026		307	0.947337		307	0.94816		307	0.716639
	308	0.424808		308	0.424808		308	0.310864		308	0.933935		308	0.950171		308	0.950171		308	0.950171		308	0.950171		308	0.383778		308	0.94704		308	0.947531		308	0.715904
	309	0.424692		309	0.424692		309	0.310826		309	0.933405		309	0.949884		309	0.949884		309	0.949884		309	0.949884		309	0.384943		309	0.947138		309	0.947941		309	0.715368
	310	0.423795		310	0.423795		310	0.311756		310	0.932157		310	0.948697		310	0.948697		310	0.948697		310	0.948697		310	0.384805		310	0.948018		310	0.949117		310	0.715628
	311	0.424485		311	0.424485		311	0.312044		311	0.931535		311	0.947895		311	0.947895		311	0.947895		311	0.947895		311	0.385526		311	0.948282		311	0.949277		311	0.715457
	312	0.424346		312	0.424346		312	0.312046		312	0.930561		312	0.947129		312	0.947129		312	0.947129		312	0.947129		312	0.384463		312	0.948444		312	0.949711		312	0.715352
	313	0.425034		313	0.425034		313	0.312061		313	0.931569		313	0.94812		313	0.94812		313	0.94812		313	0.94812		313	0.384756		313	0.94883		313	0.949983		313	0.715388
	314	0.425134		314	0.425134		314	0.312112		314	0.931867		314	0.948419		314	0.948419		314	0.948419		314	0.948419		314	0.38448		314	0.948225		314	0.949343		314	0.715399
	315	0.424579		315	0.424579		315	0.312911		315	0.931436		315	0.947794		315	0.947794		315	0.947794		315	0.947794		315	0.38353		315	0.947354		315	0.948665		315	0.714502
	316	0.425171		316	0.425171		316	0.313067		316	0.931279		316	0.947671		316	0.947671		316	0.947671		316	0.947671		316	0.383794		316	0.946442		316	0.948028		316	0.712726
	317	0.426012		317	0.426012		317	0.313214		317	0.931117		317	0.947441		317	0.947441		317	0.947441		317	0.947441		317	0.384182		317	0.946356		317	0.947752		317	0.712193
	318	0.42619		318	0.42619		318	0.3133		318	0.930953		318	0.947097		318	0.947097		318	0.947097		318	0.947097		318	0.383443		318	0.947222		318	0.94865		318	0.712643
	319	0.426481		319	0.426481		319	0.313761		319	0.931023		319	0.946924		319	0.946924		319	0.946924		319	0.946924		319	0.383862		319	0.948742		319	0.949815		319	0.713384
	320	0.427064		320	0.427064		320	0.313812		320	0.931715		320	0.947554		320	0.947554		320	0.947554		320	0.947554		320	0.383749		320	0.949049		320	0.949798		320	0.712796
	321	0.426773		321	0.426773		321	0.314281		321	0.930715		321	0.946374		321	0.946374		321	0.946374		321	0.946374		321	0.384031		321	0.947985		321	0.948945		321	0.711869
	322	0.426463		322	0.426463		322	0.314113		322	0.930959		322	0.946671		322	0.946671		322	0.946671		322	0.946671		322	0.38431		322	0.947144		322	0.948239		322	0.710881
	323	0.42645		323	0.42645		323	0.314425		323	0.931461		323	0.947398		323	0.947398		323	0.947398		323	0.947398		323	0.384788		323	0.946986		323	0.948423		323	0.709807
	324	0.426392		324	0.426392		324	0.31163		324	0.930378		324	0.94657		324	0.94657		324	0.94657		324	0.94657		324	0.384823		324	0.947199		324	0.948893		324	0.709285
	325	0.426627		325	0.426627		325	0.312047		325	0.931421		325	0.947377		325	0.947377		325	0.947377		325	0.947377		325	0.384981		325	0.947097		325	0.948526		325	0.709149
	326	0.427644		326	0.427644		326	0.312391		326	0.933575		326	0.949793		326	0.949793		326	0.949793		326	0.949793		326	0.385812		326	0.946687		326	0.947813		326	0.708281
	327	0.427745		327	0.427745		327	0.313014		327	0.933771		327	0.95048		327	0.95048		327	0.95048		327	0.95048		327	0.385014		327	0.946474		327	0.947444		327	0.707554
	328	0.426324		328	0.426324		328	0.313027		328	0.932051		328	0.949018		328	0.949018		328	0.949018		328	0.949018		328	0.385074		328	0.946292		328	0.947202		328	0.707098
	329	0.426616		329	0.426616		329	0.312925		329	0.931297		329	0.948456		329	0.948456		329	0.948456		329	0.948456		329	0.384553		329	0.945825		329	0.946709		329	0.706183
	330	0.426145		330	0.426145		330	0.312579		330	0.931295		330	0.948274		330	0.948274		330	0.948274		330	0.948274		330	0.384814		330	0.945251		330	0.946052		330	0.705302
	331	0.426646		331	0.426646		331	0.313138		331	0.932092		331	0.949042		331	0.949042		331	0.949042		331	0.949042		331	0.384165		331	0.945295		331	0.946058		331	0.705272
	332	0.427171		332	0.427171		332	0.312967		332	0.932459		332	0.949462		332	0.949462		332	0.949462		332	0.949462		332	0.383987		332	0.94486		332	0.94585		332	0.705601
	333	0.427089		333	0.427089		333	0.313316		333	0.933097		333	0.950013		333	0.950013		333	0.950013		333	0.950013		333	0.384851		333	0.944579		333	0.945818		333	0.706541
	334	0.4274		334	0.4274		334	0.313633		334	0.934235		334	0.951345		334	0.951345		334	0.951345		334	0.951345		334	0.383954		334	0.944263		334	0.945129		334	0.707511
	335	0.426695		335	0.426695		335	0.313581		335	0.934122		335	0.951314		335	0.951314		335	0.951314		335	0.951314		335	0.383774		335	0.944067		335	0.944769		335	0.708356
	336	0.426209		336	0.426209		336	0.314019		336	0.933345		336	0.950868		336	0.950868		336	0.950868		336	0.950868		336	0.383618		336	0.944048		336	0.945045		336	0.708165
	337	0.425756		337	0.425756		337	0.313556		337	0.932858		337	0.950568		337	0.950568		337	0.950568		337	0.950568		337	0.38331		337	0.944737		337	0.945926		337	0.708723
	338	0.425585		338	0.425585		338	0.313623		338	0.932754		338	0.950493		338	0.950493		338	0.950493		338	0.950493		338	0.38359		338	0.945932		338	0.946809		338	0.709211
	339	0.424373		339	0.424373		339	0.313347		339	0.931089		339	0.949098		339	0.949098		339	0.949098		339	0.949098		339	0.383019		339	0.94677		339	0.947587		339	0.708898
	340	0.423728		340	0.423728		340	0.312895		340	0.929927		340	0.947945		340	0.947945		340	0.947945		340	0.947945		340	0.381166		340	0.946573		340	0.947406		340	0.708904
	341	0.422667		341	0.422667		341	0.313407		341	0.928701		341	0.946325		341	0.946325		341	0.946325		341	0.946325		341	0.381911		341	0.945938		341	0.94703		341	0.708671
	342	0.422279		342	0.422279		342	0.313503		342	0.927688		342	0.945209		342	0.945209		342	0.945209		342	0.945209		342	0.381215		342	0.945371		342	0.946198		342	0.707454
	343	0.421523		343	0.421523		343	0.312944		343	0.927008		343	0.945016		343	0.945016		343	0.945016		343	0.945016		343	0.380739		343	0.944115		343	0.945162		343	0.706834
	344	0.420918		344	0.420918		344	0.3128		344	0.927049		344	0.94521		344	0.94521		344	0.94521		344	0.94521		344	0.379897		344	0.944487		344	0.945462		344	0.70757
	345	0.421196		345	0.421196		345	0.313339		345	0.927897		345	0.946193		345	0.946193		345	0.946193		345	0.946193		345	0.380209		345	0.94565		345	0.946585		345	0.707627
	346	0.42105		346	0.42105		346	0.313336		346	0.927767		346	0.946199		346	0.946199		346	0.946199		346	0.946199		346	0.380014		346	0.946108		346	0.946644		346	0.708048
	347	0.419963		347	0.419963		347	0.313689		347	0.926717		347	0.945186		347	0.945186		347	0.945186		347	0.945186		347	0.379707		347	0.945305		347	0.945846		347	0.708519
	348	0.419482		348	0.419482		348	0.314479		348	0.926383		348	0.944958		348	0.944958		348	0.944958		348	0.944958		348	0.379693		348	0.944621		348	0.945105		348	0.708337
	349	0.418889		349	0.418889		349	0.314245		349	0.926242		349	0.945028		349	0.945028		349	0.945028		349	0.945028		349	0.379772		349	0.943506		349	0.943762		349	0.708557
	350	0.418429		350	0.418429		350	0.314517		350	0.925328		350	0.944352		350	0.944352		350	0.944352		350	0.944352		350	0.379948		350	0.942604		350	0.943407		350	0.708035
	351	0.417943		351	0.417943		351	0.314643		351	0.924294		351	0.943635		351	0.943635		351	0.943635		351	0.943635		351	0.379615		351	0.943184		351	0.94399		351	0.707566
	352	0.41739		352	0.41739		352	0.314589		352	0.923597		352	0.942983		352	0.942983		352	0.942983		352	0.942983		352	0.379508		352	0.943382		352	0.944074		352	0.707876
	353	0.417256		353	0.417256		353	0.314804		353	0.923335		353	0.943051		353	0.943051		353	0.943051		353	0.943051		353	0.37783		353	0.942875		353	0.943964		353	0.708631
	354	0.416576		354	0.416576		354	0.315028		354	0.922139		354	0.941782		354	0.941782		354	0.941782		354	0.941782		354	0.3769		354	0.942931		354	0.943413		354	0.709887
	355	0.416454		355	0.416454		355	0.315034		355	0.922043		355	0.941782		355	0.941782		355	0.941782		355	0.941782		355	0.377496		355	0.942261		355	0.943273		355	0.710322
	356	0.415327		356	0.415327		356	0.315029		356	0.920082		356	0.940069		356	0.940069		356	0.940069		356	0.940069		356	0.376532		356	0.942098		356	0.943003		356	0.71069
	357	0.41475		357	0.41475		357	0.315136		357	0.918869		357	0.938732		357	0.938732		357	0.938732		357	0.938732		357	0.376529		357	0.941873		357	0.942874		357	0.711201
	358	0.414007		358	0.414007		358	0.31528		358	0.917651		358	0.937562		358	0.937562		358	0.937562		358	0.937562		358	0.375693		358	0.941446		358	0.94263		358	0.711403
	359	0.413889		359	0.413889		359	0.315525		359	0.916542		359	0.93667		359	0.93667		359	0.93667		359	0.93667		359	0.375865		359	0.941224		359	0.94127		359	0.712359
	360	0.412178		360	0.412178		360	0.315091		360	0.913632		360	0.933899		360	0.933899		360	0.933899		360	0.933899		360	0.37485		360	0.940019		360	0.940378		360	0.711306
	361	0.410566		361	0.410566		361	0.31571		361	0.911253		361	0.931278		361	0.931278		361	0.931278		361	0.931278		361	0.374063		361	0.939163		361	0.939329		361	0.710598
	362	0.409822		362	0.409822		362	0.315004		362	0.909858		362	0.930001		362	0.930001		362	0.930001		362	0.930001		362	0.37268		362	0.93819		362	0.938252		362	0.710347
	363	0.408918		363	0.408918		363	0.314856		363	0.908335		363	0.928809		363	0.928809		363	0.928809		363	0.928809		363	0.372306		363	0.93742		363	0.937969		363	0.710778
	364	0.408193		364	0.408193		364	0.31483		364	0.906306		364	0.927263		364	0.927263		364	0.927263		364	0.927263		364	0.372398		364	0.937256		364	0.938176		364	0.710785
	365	0.407637		365	0.407637		365	0.315231		365	0.904628		365	0.925051		365	0.925051		365	0.925051		365	0.925051		365	0.371093		365	0.937006		365	0.938589		365	0.710487
	366	0.407476		366	0.407476		366	0.315144		366	0.90332		366	0.923247		366	0.923247		366	0.923247		366	0.923247		366	0.370117		366	0.937052		366	0.938337		366	0.709884
	367	0.406123		367	0.406123		367	0.315279		367	0.900268		367	0.91979		367	0.91979		367	0.91979		367	0.91979		367	0.368846		367	0.936882		367	0.936791		367	0.70992
	368	0.406318		368	0.406318		368	0.315329		368	0.899387		368	0.919217		368	0.919217		368	0.919217		368	0.919217		368	0.369878		368	0.935774		368	0.935863		368	0.710713
	369	0.406006		369	0.406006		369	0.315993		369	0.899162		369	0.919054		369	0.919054		369	0.919054		369	0.919054		369	0.368013		369	0.935075		369	0.935716		369	0.710174
	370	0.405199		370	0.405199		370	0.31571		370	0.897489		370	0.917334		370	0.917334		370	0.917334		370	0.917334		370	0.368331		370	0.934882		370	0.936112		370	0.709782
	371	0.404609		371	0.404609		371	0.316759		371	0.895442		371	0.91539		371	0.91539		371	0.91539		371	0.91539		371	0.367777		371	0.933873		371	0.934235		371	0.708712
	372	0.404773		372	0.404773		372	0.316344		372	0.894869		372	0.914862		372	0.914862		372	0.914862		372	0.914862		372	0.36742		372	0.932676		372	0.932543		372	0.708901
	373	0.404482		373	0.404482		373	0.31681		373	0.893226		373	0.913034		373	0.913034		373	0.913034		373	0.913034		373	0.365481		373	0.931571		373	0.931094		373	0.708794
	374	0.403429		374	0.403429		374	0.316919		374	0.890066		374	0.909404		374	0.909404		374	0.909404		374	0.909404		374	0.36428		374	0.930714		374	0.930381		374	0.708825
	375	0.402443		375	0.402443		375	0.31774		375	0.887471		375	0.906794		375	0.906794		375	0.906794		375	0.906794		375	0.364905		375	0.930231		375	0.93059		375	0.708706
	376	0.401481		376	0.401481		376	0.317584		376	0.884482		376	0.903322		376	0.903322		376	0.903322		376	0.903322		376	0.36279		376	0.929566		376	0.930293		376	0.708317
	377	0.401659		377	0.401659		377	0.317949		377	0.882008		377	0.900832		377	0.900832		377	0.900832		377	0.900832		377	0.361885		377	0.929829		377	0.931183		377	0.708757
	378	0.400842		378	0.400842		378	0.318281		378	0.879009		378	0.897558		378	0.897558		378	0.897558		378	0.897558		378	0.362318		378	0.930315		378	0.93164		378	0.708861
	379	0.40043		379	0.40043		379	0.318954		379	0.877767		379	0.896082		379	0.896082		379	0.896082		379	0.896082		379	0.362024		379	0.930023		379	0.930665		379	0.708954
	380	0.400566		380	0.400566		380	0.319082		380	0.878309		380	0.89646		380	0.89646		380	0.89646		380	0.89646		380	0.361573		380	0.928995		380	0.929108		380	0.70944
	381	0.400339		381	0.400339		381	0.31901		381	0.877793		381	0.895609		381	0.895609		381	0.895609		381	0.895609		381	0.361843		381	0.927399		381	0.92768		381	0.7092
	382	0.400091		382	0.400091		382	0.32043		382	0.876855		382	0.894911		382	0.894911		382	0.894911		382	0.894911		382	0.361537		382	0.926371		382	0.926841		382	0.708577
	383	0.399933		383	0.399933		383	0.320515		383	0.875287		383	0.893831		383	0.893831		383	0.893831		383	0.893831		383	0.361006		383	0.925867		383	0.926748		383	0.708779
	384	0.398896		384	0.398896		384	0.320699		384	0.872685		384	0.891498		384	0.891498		384	0.891498		384	0.891498		384	0.360986		384	0.926356		384	0.927239		384	0.708763
	385	0.397723		385	0.397723		385	0.321268		385	0.870435		385	0.889099		385	0.889099		385	0.889099		385	0.889099		385	0.360804		385	0.926755		385	0.92752		385	0.709179
	386	0.397145		386	0.397145		386	0.320966		386	0.868488		386	0.886934		386	0.886934		386	0.886934		386	0.886934		386	0.360719		386	0.926435		386	0.927813		386	0.710528
	387	0.39763		387	0.39763		387	0.321637		387	0.867869		387	0.886988		387	0.886988		387	0.886988		387	0.886988		387	0.360843		387	0.926092		387	0.927506		387	0.710805
	388	0.396821		388	0.396821		388	0.322514		388	0.86576		388	0.885265		388	0.885265		388	0.885265		388	0.885265		388	0.360423		388	0.925835		388	0.927561		388	0.710694
	389	0.397059		389	0.397059		389	0.323409		389	0.864403		389	0.884101		389	0.884101		389	0.884101		389	0.884101		389	0.359817		389	0.926098		389	0.928671		389	0.711443
	390	0.397306		390	0.397306		390	0.323258		390	0.862966		390	0.882456		390	0.882456		390	0.882456		390	0.882456		390	0.358897		390	0.927189		390	0.928788		390	0.710091
	391	0.397312		391	0.397312		391	0.323115		391	0.861491		391	0.881306		391	0.881306		391	0.881306		391	0.881306		391	0.358244		391	0.927737		391	0.928462		391	0.711314
	392	0.396649		392	0.396649		392	0.323362		392	0.859882		392	0.879872		392	0.879872		392	0.879872		392	0.879872		392	0.357278		392	0.927015		392	0.927727		392	0.712067
	393	0.396253		393	0.396253		393	0.323709		393	0.858534		393	0.878521		393	0.878521		393	0.878521		393	0.878521		393	0.356781		393	0.925627		393	0.927206		393	0.71305
	394	0.39595		394	0.39595		394	0.323638		394	0.857222		394	0.877485		394	0.877485		394	0.877485		394	0.877485		394	0.355958		394	0.925036		394	0.927134		394	0.71374
	395	0.39539		395	0.39539		395	0.324046		395	0.855421		395	0.875554		395	0.875554		395	0.875554		395	0.875554		395	0.356107		395	0.925623		395	0.927692		395	0.713992
	396	0.394922		396	0.394922		396	0.324531		396	0.854622		396	0.874503		396	0.874503		396	0.874503		396	0.874503		396	0.35618		396	0.926433		396	0.928769		396	0.714206
	397	0.394986		397	0.394986		397	0.324424		397	0.854166		397	0.874471		397	0.874471		397	0.874471		397	0.874471		397	0.355713		397	0.926484		397	0.928897		397	0.714897
	398	0.394407		398	0.394407		398	0.32442		398	0.852764		398	0.873319		398	0.873319		398	0.873319		398	0.873319		398	0.355989		398	0.926094		398	0.927758		398	0.71617
	399	0.394258		399	0.394258		399	0.324789		399	0.851835		399	0.872741		399	0.872741		399	0.872741		399	0.872741		399	0.354705		399	0.92538		399	0.926791		399	0.717056
	400	0.393933		400	0.393933		400	0.324681		400	0.850449		400	0.871584		400	0.871584		400	0.871584		400	0.871584		400	0.354977		400	0.924178		400	0.925737		400	0.716664
	401	0.393759		401	0.393759		401	0.324583		401	0.849325		401	0.870733		401	0.870733		401	0.870733		401	0.870733		401	0.354793		401	0.923957		401	0.926201		401	0.716804
	402	0.393008		402	0.393008		402	0.324525		402	0.847447		402	0.869133		402	0.869133		402	0.869133		402	0.869133		402	0.352955		402	0.92406		402	0.926236		402	0.717248
	403	0.392844		403	0.392844		403	0.325651		403	0.846533		403	0.867972		403	0.867972		403	0.867972		403	0.867972		403	0.35213		403	0.923671		403	0.926123		403	0.717199
	404	0.393392		404	0.393392		404	0.326003		404	0.846625		404	0.868538		404	0.868538		404	0.868538		404	0.868538		404	0.350035		404	0.923692		404	0.925793		404	0.717406
	405	0.393356		405	0.393356		405	0.326635		405	0.845506		405	0.867707		405	0.867707		405	0.867707		405	0.867707		405	0.350394		405	0.923778		405	0.925163		405	0.717548
	406	0.393523		406	0.393523		406	0.327451		406	0.845009		406	0.867678		406	0.867678		406	0.867678		406	0.867678		406	0.350781		406	0.92227		406	0.923625		406	0.717962
	407	0.394021		407	0.394021		407	0.327848		407	0.845212		407	0.868693		407	0.868693		407	0.868693		407	0.868693		407	0.350513		407	0.920824		407	0.923272		407	0.718536
	408	0.394086		408	0.394086		408	0.327662		408	0.845037		408	0.868652		408	0.868652		408	0.868652		408	0.868652		408	0.349627		408	0.920973		408	0.924347		408	0.718158
	409	0.394068		409	0.394068		409	0.32815		409	0.845174		409	0.868576		409	0.868576		409	0.868576		409	0.868576		409	0.348272		409	0.92189		409	0.92432		409	0.718473
	410	0.394335		410	0.394335		410	0.328561		410	0.845337		410	0.868829		410	0.868829		410	0.868829		410	0.868829		410	0.349302		410	0.922832		410	0.924272		410	0.719954
	411	0.394494		411	0.394494		411	0.328946		411	0.845737		411	0.869231		411	0.869231		411	0.869231		411	0.869231		411	0.349014		411	0.922107		411	0.92401		411	0.721206
	412	0.39428		412	0.39428		412	0.329339		412	0.845813		412	0.869404		412	0.869404		412	0.869404		412	0.869404		412	0.349627		412	0.921378		412	0.923963		412	0.72213
	413	0.39465		413	0.39465		413	0.329768		413	0.845994		413	0.869707		413	0.869707		413	0.869707		413	0.869707		413	0.349833		413	0.92089		413	0.923446		413	0.721413
	414	0.394326		414	0.394326		414	0.330102		414	0.845575		414	0.869605		414	0.869605		414	0.869605		414	0.869605		414	0.348979		414	0.920277		414	0.922633		414	0.721187
	415	0.393988		415	0.393988		415	0.330653		415	0.844485		415	0.868467		415	0.868467		415	0.868467		415	0.868467		415	0.348465		415	0.919707		415	0.922444		415	0.722553
	416	0.393675		416	0.393675		416	0.331185		416	0.844331		416	0.868346		416	0.868346		416	0.868346		416	0.868346		416	0.349139		416	0.918784		416	0.921837		416	0.723957
	417	0.393477		417	0.393477		417	0.33145		417	0.844509		417	0.868551		417	0.868551		417	0.868551		417	0.868551		417	0.348299		417	0.917374		417	0.920082		417	0.724945
	418	0.393762		418	0.393762		418	0.331678		418	0.845316		418	0.869703		418	0.869703		418	0.869703		418	0.869703		418	0.348048		418	0.916863		418	0.919566		418	0.724352
	419	0.394599		419	0.394599		419	0.33271		419	0.846238		419	0.871275		419	0.871275		419	0.871275		419	0.871275		419	0.349064		419	0.916936		419	0.919905		419	0.723136
	420	0.394762		420	0.394762		420	0.333203		420	0.8467		420	0.872105		420	0.872105		420	0.872105		420	0.872105		420	0.348167		420	0.916762		420	0.919738		420	0.722746
	421	0.393971		421	0.393971		421	0.333229		421	0.846193		421	0.871671		421	0.871671		421	0.871671		421	0.871671		421	0.347915		421	0.917353		421	0.919757		421	0.723618
	422	0.39412		422	0.39412		422	0.334075		422	0.846102		422	0.871593		422	0.871593		422	0.871593		422	0.871593		422	0.34656		422	0.917775		422	0.920312		422	0.724502
	423	0.394139		423	0.394139		423	0.334987		423	0.846092		423	0.87125		423	0.87125		423	0.87125		423	0.87125		423	0.346957		423	0.91754		423	0.920809		423	0.725547
	424	0.39455		424	0.39455		424	0.33614		424	0.846733		424	0.872273		424	0.872273		424	0.872273		424	0.872273		424	0.345861		424	0.917107		424	0.920304		424	0.72407
	425	0.394446		425	0.394446		425	0.336451		425	0.84632		425	0.872351		425	0.872351		425	0.872351		425	0.872351		425	0.343733		425	0.916512		425	0.919047		425	0.722695
	426	0.394431		426	0.394431		426	0.336511		426	0.846768		426	0.872507		426	0.872507		426	0.872507		426	0.872507		426	0.344319		426	0.915482		426	0.91841		426	0.72345
	427	0.395562		427	0.395562		427	0.337103		427	0.848497		427	0.874737		427	0.874737		427	0.874737		427	0.874737		427	0.344716		427	0.914067		427	0.918171		427	0.723911
	428	0.39629		428	0.39629		428	0.33768		428	0.849423		428	0.876086		428	0.876086		428	0.876086		428	0.876086		428	0.343926		428	0.913264		428	0.916944		428	0.723547
	429	0.396693		429	0.396693		429	0.338792		429	0.850365		429	0.877033		429	0.877033		429	0.877033		429	0.877033		429	0.342295		429	0.913015		429	0.916002		429	0.723723
	430	0.396961		430	0.396961		430	0.340386		430	0.850327		430	0.87696		430	0.87696		430	0.87696		430	0.87696		430	0.341035		430	0.913141		430	0.915783		430	0.723571
	431	0.396365		431	0.396365		431	0.341552		431	0.849397		431	0.875907		431	0.875907		431	0.875907		431	0.875907		431	0.340257		431	0.911626		431	0.914374		431	0.723227
	432	0.395632		432	0.395632		432	0.342311		432	0.847986		432	0.87448		432	0.87448		432	0.87448		432	0.87448		432	0.341363		432	0.910418		432	0.913162		432	0.723435
	433	0.395106		433	0.395106		433	0.343429		433	0.847363		433	0.873485		433	0.873485		433	0.873485		433	0.873485		433	0.33978		433	0.909485		433	0.912142		433	0.723955
	434	0.394779		434	0.394779		434	0.344205		434	0.847171		434	0.873417		434	0.873417		434	0.873417		434	0.873417		434	0.341543		434	0.907514		434	0.910809		434	0.724002
	435	0.394607		435	0.394607		435	0.345104		435	0.847637		435	0.874489		435	0.874489		435	0.874489		435	0.874489		435	0.339987		435	0.90559		435	0.909514		435	0.724805
	436	0.394021		436	0.394021		436	0.345448		436	0.847509		436	0.874197		436	0.874197		436	0.874197		436	0.874197		436	0.339984		436	0.905717		436	0.90943		436	0.727125
	437	0.393887		437	0.393887		437	0.346468		437	0.848173		437	0.874878		437	0.874878		437	0.874878		437	0.874878		437	0.339452		437	0.905096		437	0.909108		437	0.727086
	438	0.393572		438	0.393572		438	0.347027		438	0.848257		438	0.874787		438	0.874787		438	0.874787		438	0.874787		438	0.340253		438	0.904419		438	0.908881		438	0.726955
	439	0.393803		439	0.393803		439	0.347881		439	0.84915		439	0.875621		439	0.875621		439	0.875621		439	0.875621		439	0.340305		439	0.903805		439	0.907991		439	0.726775
	440	0.394048		440	0.394048		440	0.348717		440	0.849633		440	0.876122		440	0.876122		440	0.876122		440	0.876122		440	0.341363		440	0.903676		440	0.907684		440	0.72777
	441	0.393406		441	0.393406		441	0.349361		441	0.849298		441	0.875656		441	0.875656		441	0.875656		441	0.875656		441	0.342713		441	0.904221		441	0.908538		441	0.728288
	442	0.393422		442	0.393422		442	0.350156		442	0.849442		442	0.876057		442	0.876057		442	0.876057		442	0.876057		442	0.340842		442	0.904946		442	0.909123		442	0.727937
	443	0.393219		443	0.393219		443	0.35138		443	0.84961		443	0.876753		443	0.876753		443	0.876753		443	0.876753		443	0.34101		443	0.904927		443	0.909078		443	0.729036
	444	0.392682		444	0.392682		444	0.352803		444	0.849003		444	0.876359		444	0.876359		444	0.876359		444	0.876359		444	0.340352		444	0.904151		444	0.909099		444	0.730225
	445	0.392352		445	0.392352		445	0.354115		445	0.84877		445	0.875924		445	0.875924		445	0.875924		445	0.875924		445	0.341071		445	0.903661		445	0.909553		445	0.730047
	446	0.392535		446	0.392535		446	0.35552		446	0.849499		446	0.87632		446	0.87632		446	0.87632		446	0.87632		446	0.34216		446	0.903213		446	0.909943		446	0.7289
	447	0.392194		447	0.392194		447	0.356817		447	0.849528		447	0.87658		447	0.87658		447	0.87658		447	0.87658		447	0.342913		447	0.903435		447	0.909788		447	0.728686
	448	0.391735		448	0.391735		448	0.358174		448	0.849411		448	0.876372		448	0.876372		448	0.876372		448	0.876372		448	0.34318		448	0.903766		448	0.90947		448	0.72825
	449	0.391571		449	0.391571		449	0.360001		449	0.849966		449	0.876529		449	0.876529		449	0.876529		449	0.876529		449	0.3432		449	0.902502		449	0.908058		449	0.727496
	450	0.3908		450	0.3908		450	0.360102		450	0.850052		450	0.87582		450	0.87582		450	0.87582		450	0.87582		450	0.343275		450	0.901288		450	0.906333		450	0.72673
	451	0.390281		451	0.390281		451	0.361009		451	0.849935		451	0.875474		451	0.875474		451	0.875474		451	0.875474		451	0.341713		451	0.899751		451	0.904513		451	0.727286
	452	0.390437		452	0.390437		452	0.36204		452	0.850179		452	0.875752		452	0.875752		452	0.875752		452	0.875752		452	0.340221		452	0.899466		452	0.904171		452	0.727248
	453	0.390774		453	0.390774		453	0.362253		453	0.850057		453	0.875527		453	0.875527		453	0.875527		453	0.875527		453	0.338147		453	0.897641		453	0.902066		453	0.72611
	454	0.390558		454	0.390558		454	0.363039		454	0.850004		454	0.875409		454	0.875409		454	0.875409		454	0.875409		454	0.340046		454	0.896362		454	0.900395		454	0.726105
	455	0.389738		455	0.389738		455	0.362953		455	0.849203		455	0.874535		455	0.874535		455	0.874535		455	0.874535		455	0.33836		455	0.894477		455	0.899329		455	0.725273
	456	0.389361		456	0.389361		456	0.36369		456	0.849483		456	0.874489		456	0.874489		456	0.874489		456	0.874489		456	0.339489		456	0.893708		456	0.898887		456	0.725803
	457	0.389564		457	0.389564		457	0.363592		457	0.850007		457	0.874912		457	0.874912		457	0.874912		457	0.874912		457	0.34101		457	0.892753		457	0.898445		457	0.725562
	458	0.389074		458	0.389074		458	0.363876		458	0.849126		458	0.873939		458	0.873939		458	0.873939		458	0.873939		458	0.340159		458	0.890986		458	0.896919		458	0.724649
	459	0.389033		459	0.389033		459	0.364452		459	0.849034		459	0.873607		459	0.873607		459	0.873607		459	0.873607		459	0.338384		459	0.889879		459	0.89503		459	0.72365
	460	0.389328		460	0.389328		460	0.364431		460	0.849574		460	0.873818		460	0.873818		460	0.873818		460	0.873818		460	0.340285		460	0.889471		460	0.894667		460	0.72467
	461	0.389535		461	0.389535		461	0.36502		461	0.849944		461	0.873659		461	0.873659		461	0.873659		461	0.873659		461	0.340323		461	0.888611		461	0.893846		461	0.726198
	462	0.389533		462	0.389533		462	0.365414		462	0.850844		462	0.874597		462	0.874597		462	0.874597		462	0.874597		462	0.336031		462	0.887894		462	0.892831		462	0.724792
	463	0.389665		463	0.389665		463	0.365757		463	0.851492		463	0.875054		463	0.875054		463	0.875054		463	0.875054		463	0.334539		463	0.887798		463	0.892573		463	0.723845
	464	0.389226		464	0.389226		464	0.365834		464	0.851031		464	0.874505		464	0.874505		464	0.874505		464	0.874505		464	0.334719		464	0.886442		464	0.89178		464	0.72235
	465	0.388452		465	0.388452		465	0.365778		465	0.849929		465	0.872765		465	0.872765		465	0.872765		465	0.872765		465	0.335862		465	0.886092		465	0.891058		465	0.722255
	466	0.388145		466	0.388145		466	0.366574		466	0.849878		466	0.872051		466	0.872051		466	0.872051		466	0.872051		466	0.335661		466	0.885783		466	0.890735		466	0.722796
	467	0.388321		467	0.388321		467	0.36556		467	0.849647		467	0.872218		467	0.872218		467	0.872218		467	0.872218		467	0.336583		467	0.885638		467	0.890961		467	0.723257
	468	0.388368		468	0.388368		468	0.366506		468	0.84959		468	0.872612		468	0.872612		468	0.872612		468	0.872612		468	0.337059		468	0.885092		468	0.890273		468	0.723901
	469	0.3882		469	0.3882		469	0.366853		469	0.849833		469	0.873304		469	0.873304		469	0.873304		469	0.873304		469	0.335359		469	0.883091		469	0.887714		469	0.723629
	470	0.387827		470	0.387827		470	0.366668		470	0.849929		470	0.873531		470	0.873531		470	0.873531		470	0.873531		470	0.335752		470	0.882176		470	0.886097		470	0.724077
	471	0.387534		471	0.387534		471	0.366083		471	0.849314		471	0.872941		471	0.872941		471	0.872941		471	0.872941		471	0.335539		471	0.880686		471	0.884697		471	0.724203
	472	0.386968		472	0.386968		472	0.365728		472	0.848839		472	0.872656		472	0.872656		472	0.872656		472	0.872656		472	0.334678		472	0.879544		472	0.884044		472	0.726069
	473	0.386521		473	0.386521		473	0.365844		473	0.84905		473	0.872682		473	0.872682		473	0.872682		473	0.872682		473	0.332466		473	0.877453		473	0.882043		473	0.726102
	474	0.386509		474	0.386509		474	0.365264		474	0.849754		474	0.87319		474	0.87319		474	0.87319		474	0.87319		474	0.330965		474	0.875121		474	0.87967		474	0.724992
	475	0.386572		475	0.386572		475	0.36526		475	0.849468		475	0.872464		475	0.872464		475	0.872464		475	0.872464		475	0.330062		475	0.872352		475	0.877834		475	0.723821
	476	0.386452		476	0.386452		476	0.365414		476	0.85		476	0.8728		476	0.8728		476	0.8728		476	0.8728		476	0.330173		476	0.869889		476	0.875968		476	0.722449
	477	0.386403		477	0.386403		477	0.365444		477	0.849873		477	0.872497		477	0.872497		477	0.872497		477	0.872497		477	0.330945		477	0.869454		477	0.874916		477	0.721819
	478	0.385942		478	0.385942		478	0.366309		478	0.849403		478	0.871735		478	0.871735		478	0.871735		478	0.871735		478	0.331925		478	0.868629		478	0.873812		478	0.721568
	479	0.38588		479	0.38588		479	0.36622		479	0.849251		479	0.87135		479	0.87135		479	0.87135		479	0.87135		479	0.331801		479	0.866882		479	0.871601		479	0.721658
	480	0.385354		480	0.385354		480	0.366088		480	0.848794		480	0.8702		480	0.8702		480	0.8702		480	0.8702		480	0.330315		480	0.865188		480	0.870164		480	0.722129
	481	0.384805		481	0.384805		481	0.3668		481	0.848174		481	0.869495		481	0.869495		481	0.869495		481	0.869495		481	0.331814		481	0.864511		481	0.869952		481	0.722433
	482	0.384873		482	0.384873		482	0.366739		482	0.848612		482	0.86994		482	0.86994		482	0.86994		482	0.86994		482	0.331101		482	0.864126		482	0.869548		482	0.721803
	483	0.384856		483	0.384856		483	0.367037		483	0.849433		483	0.870793		483	0.870793		483	0.870793		483	0.870793		483	0.331669		483	0.861991		483	0.867946		483	0.719953
	484	0.385231		484	0.385231		484	0.366866		484	0.849734		484	0.870809		484	0.870809		484	0.870809		484	0.870809		484	0.331516		484	0.860214		484	0.865943		484	0.719539
	485	0.385073		485	0.385073		485	0.367323		485	0.849539		485	0.870345		485	0.870345		485	0.870345		485	0.870345		485	0.332194		485	0.8589		485	0.864441		485	0.719119
	486	0.384652		486	0.384652		486	0.367902		486	0.849342		486	0.870368		486	0.870368		486	0.870368		486	0.870368		486	0.330077		486	0.85889		486	0.864728		486	0.719789
	487	0.384328		487	0.384328		487	0.367715		487	0.849224		487	0.870313		487	0.870313		487	0.870313		487	0.870313		487	0.329231		487	0.858839		487	0.864309		487	0.719849
	488	0.384559		488	0.384559		488	0.36799		488	0.849444		488	0.870399		488	0.870399		488	0.870399		488	0.870399		488	0.329999		488	0.858086		488	0.863231		488	0.719679
	489	0.384381		489	0.384381		489	0.367911		489	0.850156		489	0.870868		489	0.870868		489	0.870868		489	0.870868		489	0.330278		489	0.857543		489	0.863691		489	0.718425
	490	0.384599		490	0.384599		490	0.368635		490	0.850866		490	0.8716		490	0.8716		490	0.8716		490	0.8716		490	0.329372		490	0.858023		490	0.864218		490	0.716233
	491	0.385306		491	0.385306		491	0.369187		491	0.852172		491	0.873344		491	0.873344		491	0.873344		491	0.873344		491	0.32913		491	0.858802		491	0.864942		491	0.715549
	492	0.385273		492	0.385273		492	0.369669		492	0.853213		492	0.874757		492	0.874757		492	0.874757		492	0.874757		492	0.329895		492	0.857568		492	0.863578		492	0.717104
	493	0.385369		493	0.385369		493	0.369939		493	0.854348		493	0.875557		493	0.875557		493	0.875557		493	0.875557		493	0.330163		493	0.857087		493	0.862662		493	0.718151
	494	0.385399		494	0.385399		494	0.370495		494	0.855275		494	0.876242		494	0.876242		494	0.876242		494	0.876242		494	0.331063		494	0.85795		494	0.86322		494	0.718753
	495	0.38512		495	0.38512		495	0.370451		495	0.856092		495	0.876925		495	0.876925		495	0.876925		495	0.876925		495	0.329564		495	0.857445		495	0.863162		495	0.71909
	496	0.385093		496	0.385093		496	0.370583		496	0.85679		496	0.877799		496	0.877799		496	0.877799		496	0.877799		496	0.330319		496	0.857028		496	0.862643		496	0.719205
	497	0.384989		497	0.384989		497	0.371456		497	0.857324		497	0.878606		497	0.878606		497	0.878606		497	0.878606		497	0.329977		497	0.856194		497	0.861398		497	0.717807
	498	0.38474		498	0.38474		498	0.37158		498	0.85791		498	0.878704		498	0.878704		498	0.878704		498	0.878704		498	0.330667		498	0.854315		498	0.860004		498	0.716282
	499	0.384807		499	0.384807		499	0.371533		499	0.858896		499	0.879657		499	0.879657		499	0.879657		499	0.879657		499	0.331947		499	0.853659		499	0.859697		499	0.717186
	500	0.385066		500	0.385066		500	0.371602		500	0.859779		500	0.880856		500	0.880856		500	0.880856		500	0.880856		500	0.330977		500	0.854636		500	0.861116		500	0.718378
	501	0.385924		501	0.385924		501	0.372301		501	0.860826		501	0.88247		501	0.88247		501	0.88247		501	0.88247		501	0.331155		501	0.854308		501	0.860798		501	0.718643
	502	0.386095		502	0.386095		502	0.372463		502	0.861264		502	0.883506		502	0.883506		502	0.883506		502	0.883506		502	0.331704		502	0.851741		502	0.857822		502	0.717197
	503	0.385586		503	0.385586		503	0.373389		503	0.861765		503	0.883334		503	0.883334		503	0.883334		503	0.883334		503	0.331068		503	0.851641		503	0.857416		503	0.716585
	504	0.385489		504	0.385489		504	0.373571		504	0.862269		504	0.883621		504	0.883621		504	0.883621		504	0.883621		504	0.331232		504	0.852485		504	0.858965		504	0.71559
	505	0.384952		505	0.384952		505	0.373573		505	0.862246		505	0.883165		505	0.883165		505	0.883165		505	0.883165		505	0.332707		505	0.852485		505	0.859607		505	0.714853
	506	0.385261		506	0.385261		506	0.373674		506	0.864147		506	0.884755		506	0.884755		506	0.884755		506	0.884755		506	0.33151		506	0.851496		506	0.857829		506	0.714038
	507	0.384774		507	0.384774		507	0.373367		507	0.864434		507	0.884639		507	0.884639		507	0.884639		507	0.884639		507	0.332066		507	0.8511		507	0.856772		507	0.713068
	508	0.384627		508	0.384627		508	0.373183		508	0.864498		508	0.885032		508	0.885032		508	0.885032		508	0.885032		508	0.333055		508	0.850019		508	0.855843		508	0.712475
	509	0.384563		509	0.384563		509	0.373368		509	0.864614		509	0.885151		509	0.885151		509	0.885151		509	0.885151		509	0.331996		509	0.849776		509	0.85542		509	0.712074
	510	0.385007		510	0.385007		510	0.3736		510	0.865651		510	0.886478		510	0.886478		510	0.886478		510	0.886478		510	0.335565		510	0.850053		510	0.855308		510	0.711388
	511	0.384552		511	0.384552		511	0.373526		511	0.865752		511	0.886724		511	0.886724		511	0.886724		511	0.886724		511	0.332807		511	0.851846		511	0.857724		511	0.713556
	512	0.384228		512	0.384228		512	0.37378		512	0.866042		512	0.886613		512	0.886613		512	0.886613		512	0.886613		512	0.331961		512	0.854142		512	0.860115		512	0.714584
	513	0.384988		513	0.384988		513	0.373747		513	0.867686		513	0.888836		513	0.888836		513	0.888836		513	0.888836		513	0.331201		513	0.853992		513	0.860081		513	0.713265
	514	0.385155		514	0.385155		514	0.373777		514	0.867843		514	0.889041		514	0.889041		514	0.889041		514	0.889041		514	0.331477		514	0.852272		514	0.85938		514	0.71281
	515	0.385293		515	0.385293		515	0.374199		515	0.868179		515	0.889203		515	0.889203		515	0.889203		515	0.889203		515	0.333167		515	0.853045		515	0.860448		515	0.711095
	516	0.38528		516	0.38528		516	0.374591		516	0.869056		516	0.889781		516	0.889781		516	0.889781		516	0.889781		516	0.33394		516	0.854563		516	0.861964		516	0.711559
	517	0.38505		517	0.38505		517	0.374523		517	0.869086		517	0.889954		517	0.889954		517	0.889954		517	0.889954		517	0.332797		517	0.853543		517	0.861181		517	0.710267
	518	0.384603		518	0.384603		518	0.373539		518	0.868311		518	0.888999		518	0.888999		518	0.888999		518	0.888999		518	0.332253		518	0.851704		518	0.859725		518	0.710479
	519	0.385795		519	0.385795		519	0.373242		519	0.870672		519	0.891651		519	0.891651		519	0.891651		519	0.891651		519	0.333239		519	0.851605		519	0.859275		519	0.712565
	520	0.386309		520	0.386309		520	0.372939		520	0.870819		520	0.892526		520	0.892526		520	0.892526		520	0.892526		520	0.334252		520	0.852211		520	0.859714		520	0.711107
	521	0.386425		521	0.386425		521	0.372924		521	0.870144		521	0.891439		521	0.891439		521	0.891439		521	0.891439		521	0.335401		521	0.851787		521	0.859766		521	0.709314
	522	0.386349		522	0.386349		522	0.372762		522	0.869918		522	0.890886		522	0.890886		522	0.890886		522	0.890886		522	0.332954		522	0.850074		522	0.858453		522	0.706856
	523	0.386292		523	0.386292		523	0.372238		523	0.870043		523	0.891342		523	0.891342		523	0.891342		523	0.891342		523	0.332743		523	0.850223		523	0.858462		523	0.70683
	524	0.38624		524	0.38624		524	0.372413		524	0.8701		524	0.891981		524	0.891981		524	0.891981		524	0.891981		524	0.334031		524	0.851491		524	0.859789		524	0.708353
	525	0.386066		525	0.386066		525	0.372556		525	0.869708		525	0.891781		525	0.891781		525	0.891781		525	0.891781		525	0.332532		525	0.851264		525	0.859663		525	0.709634
	526	0.386275		526	0.386275		526	0.371838		526	0.869756		526	0.891817		526	0.891817		526	0.891817		526	0.891817		526	0.332627		526	0.850331		526	0.858377		526	0.710334
	527	0.385897		527	0.385897		527	0.371716		527	0.869288		527	0.891305		527	0.891305		527	0.891305		527	0.891305		527	0.332704		527	0.851293		527	0.858818		527	0.710509
	528	0.38597		528	0.38597		528	0.372085		528	0.869042		528	0.891224		528	0.891224		528	0.891224		528	0.891224		528	0.332751		528	0.85173		528	0.859128		528	0.711445
	529	0.385994		529	0.385994		529	0.372102		529	0.868764		529	0.89097		529	0.89097		529	0.89097		529	0.89097		529	0.332108		529	0.850898		529	0.859029		529	0.708785
	530	0.386093		530	0.386093		530	0.372194		530	0.868785		530	0.891033		530	0.891033		530	0.891033		530	0.891033		530	0.333112		530	0.849763		530	0.85957		530	0.705942
	531	0.386858		531	0.386858		531	0.372573		531	0.869337		531	0.8917		531	0.8917		531	0.8917		531	0.8917		531	0.333649		531	0.847898		531	0.858088		531	0.704882
	532	0.387388		532	0.387388		532	0.372425		532	0.869281		532	0.891959		532	0.891959		532	0.891959		532	0.891959		532	0.333616		532	0.849168		532	0.859433		532	0.703326
	533	0.386871		533	0.386871		533	0.372345		533	0.868378		533	0.891319		533	0.891319		533	0.891319		533	0.891319		533	0.332744		533	0.849547		533	0.860011		533	0.701253
	534	0.386828		534	0.386828		534	0.373004		534	0.868106		534	0.891148		534	0.891148		534	0.891148		534	0.891148		534	0.332908		534	0.849289		534	0.8604		534	0.7015
	535	0.387039		535	0.387039		535	0.373085		535	0.868284		535	0.891246		535	0.891246		535	0.891246		535	0.891246		535	0.332721		535	0.850037		535	0.861724		535	0.702211
	536	0.387616		536	0.387616		536	0.373366		536	0.869298		536	0.892452		536	0.892452		536	0.892452		536	0.892452		536	0.332876		536	0.851736		536	0.86266		536	0.703402
	537	0.387463		537	0.387463		537	0.373232		537	0.868795		537	0.892014		537	0.892014		537	0.892014		537	0.892014		537	0.333807		537	0.854163		537	0.864458		537	0.704916
	538	0.387848		538	0.387848		538	0.372946		538	0.86879		538	0.891862		538	0.891862		538	0.891862		538	0.891862		538	0.333217		538	0.853981		538	0.864297		538	0.704692
	539	0.387955		539	0.387955		539	0.373054		539	0.868702		539	0.891948		539	0.891948		539	0.891948		539	0.891948		539	0.333372		539	0.851649		539	0.862452		539	0.703597
	540	0.388448		540	0.388448		540	0.373635		540	0.869299		540	0.892715		540	0.892715		540	0.892715		540	0.892715		540	0.332883		540	0.852154		540	0.862379		540	0.700811
	541	0.38898		541	0.38898		541	0.373295		541	0.869395		541	0.89298		541	0.89298		541	0.89298		541	0.89298		541	0.333467		541	0.851392		541	0.861558		541	0.698861
	542	0.389197		542	0.389197		542	0.373344		542	0.86914		542	0.892801		542	0.892801		542	0.892801		542	0.892801		542	0.334356		542	0.84796		542	0.858788		542	0.701484
	543	0.389074		543	0.389074		543	0.373594		543	0.869328		543	0.893009		543	0.893009		543	0.893009		543	0.893009		543	0.334788		543	0.851377		543	0.862647		543	0.70489
	544	0.389048		544	0.389048		544	0.373447		544	0.869771		544	0.893533		544	0.893533		544	0.893533		544	0.893533		544	0.335108		544	0.852735		544	0.864519		544	0.703247
	545	0.3888		545	0.3888		545	0.373598		545	0.868823		545	0.892536		545	0.892536		545	0.892536		545	0.892536		545	0.335104		545	0.851695		545	0.863929		545	0.701133
	546	0.388936		546	0.388936		546	0.373438		546	0.868932		546	0.892701		546	0.892701		546	0.892701		546	0.892701		546	0.335464		546	0.851986		546	0.864521		546	0.699843
	547	0.388613		547	0.388613		547	0.372863		547	0.86926		547	0.892729		547	0.892729		547	0.892729		547	0.892729		547	0.335238		547	0.851585		547	0.864946		547	0.699979
	548	0.388452		548	0.388452		548	0.373024		548	0.868726		548	0.892134		548	0.892134		548	0.892134		548	0.892134		548	0.33518		548	0.853648		548	0.867425		548	0.699897
	549	0.388375		549	0.388375		549	0.372466		549	0.868406		549	0.892081		549	0.892081		549	0.892081		549	0.892081		549	0.335619		549	0.854313		549	0.868097		549	0.698554
	550	0.388319		550	0.388319		550	0.3735		550	0.868491		550	0.891555		550	0.891555		550	0.891555		550	0.891555		550	0.336465		550	0.852701		550	0.866488		550	0.696544
	551	0.388194		551	0.388194		551	0.373806		551	0.868376		551	0.891334		551	0.891334		551	0.891334		551	0.891334		551	0.336275		551	0.852408		551	0.866067		551	0.69417
	552	0.388301		552	0.388301		552	0.374081		552	0.868098		552	0.891121		552	0.891121		552	0.891121		552	0.891121		552	0.336289		552	0.853261		552	0.867095		552	0.690069
	553	0.388417		553	0.388417		553	0.374288		553	0.868265		553	0.891247		553	0.891247		553	0.891247		553	0.891247		553	0.336094		553	0.853055		553	0.867311		553	0.688641
	554	0.387951		554	0.387951		554	0.374316		554	0.867497		554	0.890598		554	0.890598		554	0.890598		554	0.890598		554	0.336001		554	0.852801		554	0.867743		554	0.689085
	555	0.387505		555	0.387505		555	0.373889		555	0.866404		555	0.889186		555	0.889186		555	0.889186		555	0.889186		555	0.337012		555	0.854007		555	0.868198		555	0.690719
	556	0.387716		556	0.387716		556	0.374176		556	0.866515		556	0.888931		556	0.888931		556	0.888931		556	0.888931		556	0.336788		556	0.854271		556	0.868274		556	0.690726
	557	0.387956		557	0.387956		557	0.374393		557	0.866567		557	0.888576		557	0.888576		557	0.888576		557	0.888576		557	0.337323		557	0.851552		557	0.865999		557	0.690571
	558	0.388547		558	0.388547		558	0.374903		558	0.866398		558	0.888781		558	0.888781		558	0.888781		558	0.888781		558	0.337491		558	0.851792		558	0.867506		558	0.690296
	559	0.388701		559	0.388701		559	0.374703		559	0.866107		559	0.888238		559	0.888238		559	0.888238		559	0.888238		559	0.336734		559	0.850401		559	0.866246		559	0.690217
	560	0.388895		560	0.388895		560	0.375195		560	0.866138		560	0.888383		560	0.888383		560	0.888383		560	0.888383		560	0.337182		560	0.850271		560	0.86586		560	0.689234
	561	0.388597		561	0.388597		561	0.374839		561	0.865142		561	0.887743		561	0.887743		561	0.887743		561	0.887743		561	0.338005		561	0.85228		561	0.867276		561	0.688869
	562	0.388454		562	0.388454		562	0.37473		562	0.864261		562	0.886914		562	0.886914		562	0.886914		562	0.886914		562	0.338849		562	0.85531		562	0.869277		562	0.691605
	563	0.388441		563	0.388441		563	0.374512		563	0.864132		563	0.886261		563	0.886261		563	0.886261		563	0.886261		563	0.3387		563	0.855353		563	0.8687		563	0.692083
	564	0.388698		564	0.388698		564	0.374126		564	0.86383		564	0.885864		564	0.885864		564	0.885864		564	0.885864		564	0.339849		564	0.855318		564	0.869019		564	0.691122
	565	0.389202		565	0.389202		565	0.374744		565	0.863829		565	0.885957		565	0.885957		565	0.885957		565	0.885957		565	0.339572		565	0.854518		565	0.868389		565	0.690236
	566	0.389529		566	0.389529		566	0.375363		566	0.86414		566	0.885947		566	0.885947		566	0.885947		566	0.885947		566	0.341192		566	0.855571		566	0.869184		566	0.691574
	567	0.389212		567	0.389212		567	0.375487		567	0.863954		567	0.885817		567	0.885817		567	0.885817		567	0.885817		567	0.341776		567	0.858558		567	0.873006		567	0.692746
	568	0.389611		568	0.389611		568	0.375807		568	0.863707		568	0.885753		568	0.885753		568	0.885753		568	0.885753		568	0.34211		568	0.855358		568	0.870263		568	0.693006
	569	0.389857		569	0.389857		569	0.375978		569	0.863782		569	0.885413		569	0.885413		569	0.885413		569	0.885413		569	0.34138		569	0.854187		569	0.868148		569	0.694808
	570	0.390271		570	0.390271		570	0.376227		570	0.863653		570	0.885097		570	0.885097		570	0.885097		570	0.885097		570	0.342198		570	0.855311		570	0.868638		570	0.697294
	571	0.390462		571	0.390462		571	0.376573		571	0.863694		571	0.885434		571	0.885434		571	0.885434		571	0.885434		571	0.342841		571	0.858004		571	0.871953		571	0.69816
	572	0.39095		572	0.39095		572	0.376716		572	0.864037		572	0.885664		572	0.885664		572	0.885664		572	0.885664		572	0.343115		572	0.85869		572	0.872477		572	0.698174
	573	0.390966		573	0.390966		573	0.377214		573	0.863805		573	0.885011		573	0.885011		573	0.885011		573	0.885011		573	0.343665		573	0.858833		573	0.872963		573	0.700125
	574	0.390713		574	0.390713		574	0.377294		574	0.86276		574	0.884025		574	0.884025		574	0.884025		574	0.884025		574	0.343337		574	0.857122		574	0.871436		574	0.700292
	575	0.39078		575	0.39078		575	0.377366		575	0.863094		575	0.884269		575	0.884269		575	0.884269		575	0.884269		575	0.343138		575	0.856548		575	0.871019		575	0.696193
	576	0.39178		576	0.39178		576	0.377349		576	0.863857		576	0.88538		576	0.88538		576	0.88538		576	0.88538		576	0.343561		576	0.8578		576	0.871455		576	0.693041
	577	0.392221		577	0.392221		577	0.378501		577	0.864021		577	0.885152		577	0.885152		577	0.885152		577	0.885152		577	0.345197		577	0.857817		577	0.871492		577	0.693212
	578	0.392181		578	0.392181		578	0.378068		578	0.863118		578	0.884175		578	0.884175		578	0.884175		578	0.884175		578	0.345031		578	0.857008		578	0.871292		578	0.693806
	579	0.392196		579	0.392196		579	0.378067		579	0.86246		579	0.883314		579	0.883314		579	0.883314		579	0.883314		579	0.345297		579	0.85486		579	0.869005		579	0.697316
	580	0.392687		580	0.392687		580	0.378692		580	0.863339		580	0.883802		580	0.883802		580	0.883802		580	0.883802		580	0.346237		580	0.852874		580	0.867359		580	0.700051
	581	0.39319		581	0.39319		581	0.37875		581	0.863951		581	0.884219		581	0.884219		581	0.884219		581	0.884219		581	0.346318		581	0.849663		581	0.86452		581	0.70089
	582	0.393294		582	0.393294		582	0.37888		582	0.863516		582	0.883165		582	0.883165		582	0.883165		582	0.883165		582	0.347978		582	0.849858		582	0.865329		582	0.703244
	583	0.393723		583	0.393723		583	0.378456		583	0.863602		583	0.883132		583	0.883132		583	0.883132		583	0.883132		583	0.347151		583	0.852516		583	0.867698		583	0.706779
	584	0.394097		584	0.394097		584	0.378576		584	0.86372		584	0.883402		584	0.883402		584	0.883402		584	0.883402		584	0.347761		584	0.854737		584	0.86941		584	0.705193
	585	0.393748		585	0.393748		585	0.378648		585	0.862878		585	0.882113		585	0.882113		585	0.882113		585	0.882113		585	0.348775		585	0.854169		585	0.869584		585	0.702683
	586	0.39415		586	0.39415		586	0.37875		586	0.863017		586	0.881464		586	0.881464		586	0.881464		586	0.881464		586	0.34927		586	0.851721		586	0.867371		586	0.703129
	587	0.394463		587	0.394463		587	0.379094		587	0.863495		587	0.881701		587	0.881701		587	0.881701		587	0.881701		587	0.348539		587	0.85103		587	0.865597		587	0.703695
	588	0.395029		588	0.395029		588	0.379262		588	0.863985		588	0.882452		588	0.882452		588	0.882452		588	0.882452		588	0.348966		588	0.853245		588	0.867897		588	0.70336
	589	0.395512		589	0.395512		589	0.379383		589	0.864604		589	0.882608		589	0.882608		589	0.882608		589	0.882608		589	0.34857		589	0.852115		589	0.866955		589	0.703868
	590	0.396103		590	0.396103		590	0.379679		590	0.865172		590	0.882902		590	0.882902		590	0.882902		590	0.882902		590	0.34937		590	0.851293		590	0.865562		590	0.706061
	591	0.396952		591	0.396952		591	0.379468		591	0.865446		591	0.883164		591	0.883164		591	0.883164		591	0.883164		591	0.35139		591	0.854103		591	0.868041		591	0.706972
	592	0.397072		592	0.397072		592	0.379935		592	0.865272		592	0.882374		592	0.882374		592	0.882374		592	0.882374		592	0.352403		592	0.856412		592	0.870174		592	0.709479
	593	0.397205		593	0.397205		593	0.379765		593	0.865182		593	0.881771		593	0.881771		593	0.881771		593	0.881771		593	0.354342		593	0.857803		593	0.870606		593	0.709678
	594	0.397537		594	0.397537		594	0.379888		594	0.864879		594	0.881565		594	0.881565		594	0.881565		594	0.881565		594	0.350876		594	0.86044		594	0.873953		594	0.709367
	595	0.397842		595	0.397842		595	0.380334		595	0.865501		595	0.882356		595	0.882356		595	0.882356		595	0.882356		595	0.350693		595	0.860199		595	0.874744		595	0.711055
	596	0.398321		596	0.398321		596	0.380268		596	0.866199		596	0.882887		596	0.882887		596	0.882887		596	0.882887		596	0.3502		596	0.859035		596	0.873754		596	0.709227
	597	0.398347		597	0.398347		597	0.380588		597	0.865841		597	0.881765		597	0.881765		597	0.881765		597	0.881765		597	0.350656		597	0.859577		597	0.873375		597	0.709999
	598	0.39836		598	0.39836		598	0.38032		598	0.865382		598	0.8813		598	0.8813		598	0.8813		598	0.8813		598	0.350976		598	0.859493		598	0.872062		598	0.714384
	599	0.399225		599	0.399225		599	0.380788		599	0.865484		599	0.881806		599	0.881806		599	0.881806		599	0.881806		599	0.350973		599	0.861213		599	0.873754		599	0.714576
	600	0.399904		600	0.399904		600	0.381035		600	0.866795		600	0.88303		600	0.88303		600	0.88303		600	0.88303		600	0.3513		600	0.863234		600	0.876908		600	0.713902
	601	0.40058		601	0.40058		601	0.380847		601	0.866797		601	0.882626		601	0.882626		601	0.882626		601	0.882626		601	0.351878		601	0.863151		601	0.87749		601	0.715654
	602	0.401024		602	0.401024		602	0.381143		602	0.8667		602	0.882487		602	0.882487		602	0.882487		602	0.882487		602	0.353956		602	0.864219		602	0.878958		602	0.719115
	603	0.401479		603	0.401479		603	0.381425		603	0.867067		603	0.882748		603	0.882748		603	0.882748		603	0.882748		603	0.354067		603	0.865425		603	0.88063		603	0.719482
	604	0.402184		604	0.402184		604	0.381691		604	0.868287		604	0.883887		604	0.883887		604	0.883887		604	0.883887		604	0.355303		604	0.866555		604	0.88127		604	0.720398
	605	0.402755		605	0.402755		605	0.381854		605	0.868529		605	0.883996		605	0.883996		605	0.883996		605	0.883996		605	0.354574		605	0.864803		605	0.878772		605	0.718167
	606	0.403205		606	0.403205		606	0.382171		606	0.86867		606	0.883838		606	0.883838		606	0.883838		606	0.883838		606	0.352711		606	0.863744		606	0.87759		606	0.717318
	607	0.403482		607	0.403482		607	0.38278		607	0.868643		607	0.883553		607	0.883553		607	0.883553		607	0.883553		607	0.356231		607	0.863632		607	0.877427		607	0.720257
	608	0.404066		608	0.404066		608	0.382555		608	0.868801		608	0.883738		608	0.883738		608	0.883738		608	0.883738		608	0.35428		608	0.863393		608	0.876356		608	0.725191
	609	0.404687		609	0.404687		609	0.383067		609	0.869016		609	0.883647		609	0.883647		609	0.883647		609	0.883647		609	0.353253		609	0.867079		609	0.880208		609	0.727007
	610	0.404883		610	0.404883		610	0.383404		610	0.86835		610	0.882499		610	0.882499		610	0.882499		610	0.882499		610	0.354362		610	0.86893		610	0.883326		610	0.7292
	611	0.405874		611	0.405874		611	0.384349		611	0.868961		611	0.883372		611	0.883372		611	0.883372		611	0.883372		611	0.354843		611	0.869773		611	0.884276		611	0.732159
	612	0.406225		612	0.406225		612	0.383915		612	0.869185		612	0.883532		612	0.883532		612	0.883532		612	0.883532		612	0.355082		612	0.87143		612	0.884638		612	0.732872
	613	0.40671		613	0.40671		613	0.38434		613	0.869716		613	0.883798		613	0.883798		613	0.883798		613	0.883798		613	0.355		613	0.870209		613	0.882743		613	0.734861
	614	0.406634		614	0.406634		614	0.384582		614	0.869783		614	0.883777		614	0.883777		614	0.883777		614	0.883777		614	0.355489		614	0.868618		614	0.881677		614	0.735706
	615	0.406779		615	0.406779		615	0.384581		615	0.870007		615	0.884217		615	0.884217		615	0.884217		615	0.884217		615	0.356833		615	0.869946		615	0.884158		615	0.733819
	616	0.406906		616	0.406906		616	0.384367		616	0.870026		616	0.884432		616	0.884432		616	0.884432		616	0.884432		616	0.358019		616	0.869286		616	0.883822		616	0.731182
	617	0.40708		617	0.40708		617	0.384987		617	0.870106		617	0.88437		617	0.88437		617	0.88437		617	0.88437		617	0.358745		617	0.867486		617	0.882321		617	0.730575
	618	0.407206		618	0.407206		618	0.385796		618	0.870085		618	0.883986		618	0.883986		618	0.883986		618	0.883986		618	0.357769		618	0.868628		618	0.88289		618	0.735234
	619	0.40798		619	0.40798		619	0.386197		619	0.870335		619	0.884239		619	0.884239		619	0.884239		619	0.884239		619	0.357898		619	0.871029		619	0.884611		619	0.742242
	620	0.407749		620	0.407749		620	0.386588		620	0.870004		620	0.883683		620	0.883683		620	0.883683		620	0.883683		620	0.357835		620	0.872855		620	0.88591		620	0.745917
	621	0.408217		621	0.408217		621	0.386618		621	0.870233		621	0.883839		621	0.883839		621	0.883839		621	0.883839		621	0.356991		621	0.872789		621	0.885104		621	0.745899
	622	0.40943		622	0.40943		622	0.387009		622	0.870854		622	0.884824		622	0.884824		622	0.884824		622	0.884824		622	0.356502		622	0.873458		622	0.886551		622	0.745086
	623	0.410131		623	0.410131		623	0.387044		623	0.871242		623	0.88528		623	0.88528		623	0.88528		623	0.88528		623	0.357689		623	0.871843		623	0.885655		623	0.743206
	624	0.410166		624	0.410166		624	0.386873		624	0.870772		624	0.884694		624	0.884694		624	0.884694		624	0.884694		624	0.358055		624	0.87172		624	0.887098		624	0.741454
	625	0.410195		625	0.410195		625	0.387541		625	0.870379		625	0.884279		625	0.884279		625	0.884279		625	0.884279		625	0.357843		625	0.873117		625	0.88972		625	0.74318
	626	0.410813		626	0.410813		626	0.387977		626	0.870321		626	0.884507		626	0.884507		626	0.884507		626	0.884507		626	0.358531		626	0.87404		626	0.88986		626	0.745592
	627	0.411498		627	0.411498		627	0.388606		627	0.870729		627	0.88548		627	0.88548		627	0.88548		627	0.88548		627	0.360356		627	0.875621		627	0.890371		627	0.746926
	628	0.411714		628	0.411714		628	0.388776		628	0.870638		628	0.88566		628	0.88566		628	0.88566		628	0.88566		628	0.36289		628	0.880918		628	0.894687		628	0.74712
	629	0.412598		629	0.412598		629	0.389105		629	0.871293		629	0.886684		629	0.886684		629	0.886684		629	0.886684		629	0.363143		629	0.881038		629	0.894173		629	0.74707
	630	0.412618		630	0.412618		630	0.388858		630	0.871364		630	0.886584		630	0.886584		630	0.886584		630	0.886584		630	0.363011		630	0.880506		630	0.893586		630	0.746403
	631	0.412434		631	0.412434		631	0.388929		631	0.870637		631	0.886005		631	0.886005		631	0.886005		631	0.886005		631	0.364518		631	0.88294		631	0.89705		631	0.744984
	632	0.412696		632	0.412696		632	0.389283		632	0.870131		632	0.885762		632	0.885762		632	0.885762		632	0.885762		632	0.362346		632	0.883321		632	0.897644		632	0.746058
	633	0.413547		633	0.413547		633	0.389744		633	0.870217		633	0.886227		633	0.886227		633	0.886227		633	0.886227		633	0.364137		633	0.8815		633	0.89575		633	0.751237
	634	0.414		634	0.414		634	0.389992		634	0.870355		634	0.886591		634	0.886591		634	0.886591		634	0.886591		634	0.3651		634	0.877696		634	0.892388		634	0.75569
	635	0.414232		635	0.414232		635	0.390443		635	0.87029		635	0.88675		635	0.88675		635	0.88675		635	0.88675		635	0.363497		635	0.87701		635	0.892787		635	0.757204
	636	0.41438		636	0.41438		636	0.391035		636	0.869975		636	0.886398		636	0.886398		636	0.886398		636	0.886398		636	0.363362		636	0.876662		636	0.893038		636	0.756325
	637	0.414663		637	0.414663		637	0.390857		637	0.870163		637	0.886453		637	0.886453		637	0.886453		637	0.886453		637	0.363946		637	0.877033		637	0.894169		637	0.757772
	638	0.415325		638	0.415325		638	0.391353		638	0.870382		638	0.886768		638	0.886768		638	0.886768		638	0.886768		638	0.363044		638	0.879672		638	0.895385		638	0.757814
	639	0.415862		639	0.415862		639	0.390647		639	0.870747		639	0.887157		639	0.887157		639	0.887157		639	0.887157		639	0.363547		639	0.883872		639	0.898421		639	0.755643
	640	0.416753		640	0.416753		640	0.391332		640	0.871392		640	0.888474		640	0.888474		640	0.888474		640	0.888474		640	0.364438		640	0.886175		640	0.90138		640	0.753733
	641	0.417007		641	0.417007		641	0.390989		641	0.871218		641	0.888522		641	0.888522		641	0.888522		641	0.888522		641	0.36455		641	0.885473		641	0.900493		641	0.755206
	642	0.417519		642	0.417519		642	0.39126		642	0.871303		642	0.888762		642	0.888762		642	0.888762		642	0.888762		642	0.365568		642	0.884441		642	0.898975		642	0.756906
	643	0.417902		643	0.417902		643	0.390902		643	0.87117		643	0.88875		643	0.88875		643	0.88875		643	0.88875		643	0.364871		643	0.883614		643	0.898816		643	0.756484
	644	0.41811		644	0.41811		644	0.391504		644	0.870799		644	0.8884		644	0.8884		644	0.8884		644	0.8884		644	0.364989		644	0.881223		644	0.896445		644	0.755766
	645	0.418263		645	0.418263		645	0.390791		645	0.870433		645	0.887815		645	0.887815		645	0.887815		645	0.887815		645	0.365539		645	0.879816		645	0.89433		645	0.757015
	646	0.418794		646	0.418794		646	0.391337		646	0.871453		646	0.888938		646	0.888938		646	0.888938		646	0.888938		646	0.367309		646	0.881534		646	0.895891		646	0.759502
	647	0.418947		647	0.418947		647	0.390829		647	0.871635		647	0.889286		647	0.889286		647	0.889286		647	0.889286		647	0.369192		647	0.884023		647	0.898007		647	0.760746
	648	0.419151		648	0.419151		648	0.390919		648	0.871491		648	0.889119		648	0.889119		648	0.889119		648	0.889119		648	0.369711		648	0.884943		648	0.89807		648	0.762964
	649	0.418826		649	0.418826		649	0.390745		649	0.870866		649	0.888595		649	0.888595		649	0.888595		649	0.888595		649	0.368949		649	0.88393		649	0.89668		649	0.763547
	650	0.41874		650	0.41874		650	0.391158		650	0.870789		650	0.887907		650	0.887907		650	0.887907		650	0.887907		650	0.367241		650	0.883127		650	0.896182		650	0.762501
	651	0.418765		651	0.418765		651	0.391657		651	0.871146		651	0.88798		651	0.88798		651	0.88798		651	0.88798		651	0.368012		651	0.885221		651	0.897571		651	0.76032
	652	0.419323		652	0.419323		652	0.391621		652	0.871551		652	0.888735		652	0.888735		652	0.888735		652	0.888735		652	0.367307		652	0.885264		652	0.89758		652	0.760366
	653	0.419857		653	0.419857		653	0.391472		653	0.872714		653	0.8898		653	0.8898		653	0.8898		653	0.8898		653	0.367004		653	0.881004		653	0.894041		653	0.760336
	654	0.419122		654	0.419122		654	0.391109		654	0.872519		654	0.889038		654	0.889038		654	0.889038		654	0.889038		654	0.366877		654	0.879954		654	0.894046		654	0.75902
	655	0.419378		655	0.419378		655	0.392179		655	0.872478		655	0.889356		655	0.889356		655	0.889356		655	0.889356		655	0.367447		655	0.88164		655	0.896029		655	0.75884
	656	0.419507		656	0.419507		656	0.392115		656	0.872272		656	0.889118		656	0.889118		656	0.889118		656	0.889118		656	0.367797		656	0.883219		656	0.896954		656	0.761645
	657	0.419684		657	0.419684		657	0.392506		657	0.872502		657	0.888796		657	0.888796		657	0.888796		657	0.888796		657	0.367099		657	0.882681		657	0.896759		657	0.763962
	658	0.420232		658	0.420232		658	0.393307		658	0.872769		658	0.888957		658	0.888957		658	0.888957		658	0.888957		658	0.36752		658	0.881578		658	0.895552		658	0.762497
	659	0.420382		659	0.420382		659	0.393624		659	0.872623		659	0.888842		659	0.888842		659	0.888842		659	0.888842		659	0.368997		659	0.882967		659	0.895815		659	0.763447
	660	0.420494		660	0.420494		660	0.393761		660	0.87234		660	0.888665		660	0.888665		660	0.888665		660	0.888665		660	0.371567		660	0.884909		660	0.897714		660	0.766827
	661	0.42018		661	0.42018		661	0.394374		661	0.871986		661	0.887857		661	0.887857		661	0.887857		661	0.887857		661	0.370431		661	0.881849		661	0.895484		661	0.770983
	662	0.419904		662	0.419904		662	0.394466		662	0.871782		662	0.887117		662	0.887117		662	0.887117		662	0.887117		662	0.368907		662	0.878533		662	0.892628		662	0.770017
	663	0.420053		663	0.420053		663	0.395249		663	0.871552		663	0.886588		663	0.886588		663	0.886588		663	0.886588		663	0.368682		663	0.876478		663	0.890779		663	0.769747
	664	0.420236		664	0.420236		664	0.395277		664	0.871916		664	0.887332		664	0.887332		664	0.887332		664	0.887332		664	0.371689		664	0.877014		664	0.890593		664	0.771497
	665	0.420724		665	0.420724		665	0.39569		665	0.871744		665	0.886876		665	0.886876		665	0.886876		665	0.886876		665	0.370581		665	0.880812		665	0.894478		665	0.772565
	666	0.421106		666	0.421106		666	0.39677		666	0.871883		666	0.887158		666	0.887158		666	0.887158		666	0.887158		666	0.371413		666	0.884023		666	0.898433		666	0.77191
	667	0.421151		667	0.421151		667	0.397154		667	0.871925		667	0.887341		667	0.887341		667	0.887341		667	0.887341		667	0.372855		667	0.884464		667	0.898073		667	0.771136
	668	0.420987		668	0.420987		668	0.397458		668	0.871026		668	0.886734		668	0.886734		668	0.886734		668	0.886734		668	0.370948		668	0.885358		668	0.898866		668	0.771978
	669	0.421168		669	0.421168		669	0.398351		669	0.870818		669	0.886849		669	0.886849		669	0.886849		669	0.886849		669	0.372275		669	0.88504		669	0.899466		669	0.769919
	670	0.421507		670	0.421507		670	0.399184		670	0.871594		670	0.887889		670	0.887889		670	0.887889		670	0.887889		670	0.371581		670	0.880861		670	0.894957		670	0.770333
	671	0.421951		671	0.421951		671	0.399738		671	0.872422		671	0.888366		671	0.888366		671	0.888366		671	0.888366		671	0.374485		671	0.880201		671	0.893308		671	0.770927
	672	0.422422		672	0.422422		672	0.399821		672	0.872771		672	0.889054		672	0.889054		672	0.889054		672	0.889054		672	0.372595		672	0.882529		672	0.896141		672	0.76918
	673	0.422606		673	0.422606		673	0.40007		673	0.872693		673	0.888729		673	0.888729		673	0.888729		673	0.888729		673	0.373364		673	0.883098		673	0.898147		673	0.769187
	674	0.422709		674	0.422709		674	0.400177		674	0.872493		674	0.888236		674	0.888236		674	0.888236		674	0.888236		674	0.373539		674	0.883439		674	0.897654		674	0.772131
	675	0.422739		675	0.422739		675	0.400747		675	0.872056		675	0.888015		675	0.888015		675	0.888015		675	0.888015		675	0.373557		675	0.88635		675	0.900092		675	0.771624
	676	0.422721		676	0.422721		676	0.401344		676	0.872172		676	0.888006		676	0.888006		676	0.888006		676	0.888006		676	0.374325		676	0.886323		676	0.900491		676	0.771214
	677	0.423063		677	0.423063		677	0.402645		677	0.872356		677	0.888114		677	0.888114		677	0.888114		677	0.888114		677	0.376565		677	0.883202		677	0.8969		677	0.774986
	678	0.423151		678	0.423151		678	0.403042		678	0.872478		678	0.887794		678	0.887794		678	0.887794		678	0.887794		678	0.377164		678	0.883312		678	0.897377		678	0.779213
	679	0.422776		679	0.422776		679	0.40299		679	0.872014		679	0.887456		679	0.887456		679	0.887456		679	0.887456		679	0.376711		679	0.885187		679	0.900294		679	0.779213
	680	0.423366		680	0.423366		680	0.403949		680	0.872078		680	0.888007		680	0.888007		680	0.888007		680	0.888007		680	0.376875		680	0.884626		680	0.900669		680	0.777366
	681	0.423457		681	0.423457		681	0.404858		681	0.871984		681	0.887709		681	0.887709		681	0.887709		681	0.887709		681	0.37787		681	0.882478		681	0.896306		681	0.778434
	682	0.424392		682	0.424392		682	0.405292		682	0.873321		682	0.888789		682	0.888789		682	0.888789		682	0.888789		682	0.377645		682	0.883407		682	0.895437		682	0.778297
	683	0.424964		683	0.424964		683	0.404903		683	0.874313		683	0.889603		683	0.889603		683	0.889603		683	0.889603		683	0.377557		683	0.884421		683	0.89649		683	0.775267
	684	0.425821		684	0.425821		684	0.405558		684	0.874669		684	0.890185		684	0.890185		684	0.890185		684	0.890185		684	0.377775		684	0.884234		684	0.897707		684	0.77805
	685	0.42761		685	0.42761		685	0.40609		685	0.877117		685	0.89195		685	0.89195		685	0.89195		685	0.89195		685	0.380381		685	0.883688		685	0.899102		685	0.78381
	686	0.427496		686	0.427496		686	0.40611		686	0.876785		686	0.891983		686	0.891983		686	0.891983		686	0.891983		686	0.380109		686	0.882599		686	0.897642		686	0.788698
	687	0.427655		687	0.427655		687	0.406567		687	0.876854		687	0.891992		687	0.891992		687	0.891992		687	0.891992		687	0.380724		687	0.882738		687	0.896336		687	0.789545
	688	0.427411		688	0.427411		688	0.406777		688	0.876328		688	0.891315		688	0.891315		688	0.891315		688	0.891315		688	0.381217		688	0.884871		688	0.899464		688	0.790735
	689	0.427344		689	0.427344		689	0.408068		689	0.876081		689	0.891155		689	0.891155		689	0.891155		689	0.891155		689	0.381728		689	0.885065		689	0.900964		689	0.794689
	690	0.427671		690	0.427671		690	0.408033		690	0.876017		690	0.891022		690	0.891022		690	0.891022		690	0.891022		690	0.383499		690	0.882475		690	0.898259		690	0.795789
	691	0.42739		691	0.42739		691	0.409029		691	0.875429		691	0.890276		691	0.890276		691	0.890276		691	0.890276		691	0.383584		691	0.879489		691	0.894164		691	0.791922
	692	0.427603		692	0.427603		692	0.408533		692	0.875018		692	0.890403		692	0.890403		692	0.890403		692	0.890403		692	0.384876		692	0.879454		692	0.892631		692	0.789079
	693	0.427496		693	0.427496		693	0.411061		693	0.873897		693	0.889372		693	0.889372		693	0.889372		693	0.889372		693	0.383403		693	0.880005		693	0.892935		693	0.786115
	694	0.427311		694	0.427311		694	0.41276		694	0.872473		694	0.887688		694	0.887688		694	0.887688		694	0.887688		694	0.38373		694	0.881772		694	0.894116		694	0.787797
	695	0.42712		695	0.42712		695	0.412873		695	0.870821		695	0.886549		695	0.886549		695	0.886549		695	0.886549		695	0.384203		695	0.885781		695	0.898378		695	0.789962
	696	0.427717		696	0.427717		696	0.413255		696	0.870891		696	0.887007		696	0.887007		696	0.887007		696	0.887007		696	0.385492		696	0.888762		696	0.90173		696	0.787591
	697	0.428312		697	0.428312		697	0.415197		697	0.871115		697	0.887279		697	0.887279		697	0.887279		697	0.887279		697	0.386222		697	0.88879		697	0.901464		697	0.785718
	698	0.428475		698	0.428475		698	0.415539		698	0.871056		698	0.887381		698	0.887381		698	0.887381		698	0.887381		698	0.385855		698	0.88745		698	0.900205		698	0.78584
	699	0.429053		699	0.429053		699	0.416605		699	0.870934		699	0.886906		699	0.886906		699	0.886906		699	0.886906		699	0.387067		699	0.88575		699	0.898964		699	0.787885
	700	0.429391		700	0.429391		700	0.417828		700	0.871		700	0.886877		700	0.886877		700	0.886877		700	0.886877		700	0.388924		700	0.884889		700	0.897189		700	0.787064
	701	0.429953		701	0.429953		701	0.418068		701	0.87137		701	0.887491		701	0.887491		701	0.887491		701	0.887491		701	0.389088		701	0.885353		701	0.895618		701	0.782789
	702	0.430308		702	0.430308		702	0.418984		702	0.871382		702	0.887701		702	0.887701		702	0.887701		702	0.887701		702	0.390812		702	0.887722		702	0.89766		702	0.782012
	703	0.430289		703	0.430289		703	0.419476		703	0.871363		703	0.887432		703	0.887432		703	0.887432		703	0.887432		703	0.390406		703	0.888024		703	0.89819		703	0.783436
	704	0.43039		704	0.43039		704	0.420402		704	0.870975		704	0.887315		704	0.887315		704	0.887315		704	0.887315		704	0.389577		704	0.888527		704	0.898649		704	0.781784
	705	0.43037		705	0.43037		705	0.42128		705	0.871092		705	0.88716		705	0.88716		705	0.88716		705	0.88716		705	0.389453		705	0.889754		705	0.901759		705	0.782706
	706	0.43113		706	0.43113		706	0.422385		706	0.871878		706	0.887998		706	0.887998		706	0.887998		706	0.887998		706	0.391066		706	0.891774		706	0.905937		706	0.785204
	707	0.431434		707	0.431434		707	0.422123		707	0.872332		707	0.888493		707	0.888493		707	0.888493		707	0.888493		707	0.391121		707	0.893518		707	0.906984		707	0.787456
	708	0.432198		708	0.432198		708	0.422467		708	0.872839		708	0.889113		708	0.889113		708	0.889113		708	0.889113		708	0.392527		708	0.896003		708	0.908368		708	0.792914
	709	0.43189		709	0.43189		709	0.423815		709	0.872667		709	0.888743		709	0.888743		709	0.888743		709	0.888743		709	0.394039		709	0.89572		709	0.909076		709	0.798858
	710	0.43256		710	0.43256		710	0.424208		710	0.872886		710	0.888743		710	0.888743		710	0.888743		710	0.888743		710	0.392069		710	0.893333		710	0.907698		710	0.800872
	711	0.43248		711	0.43248		711	0.424303		711	0.872622		711	0.888214		711	0.888214		711	0.888214		711	0.888214		711	0.392585		711	0.892298		711	0.90612		711	0.80282
	712	0.432852		712	0.432852		712	0.425389		712	0.872766		712	0.888275		712	0.888275		712	0.888275		712	0.888275		712	0.393352		712	0.891103		712	0.905499		712	0.806226
	713	0.432859		713	0.432859		713	0.427055		713	0.872557		713	0.887991		713	0.887991		713	0.887991		713	0.887991		713	0.394545		713	0.890544		713	0.904771		713	0.808097
	714	0.433411		714	0.433411		714	0.427635		714	0.872955		714	0.888528		714	0.888528		714	0.888528		714	0.888528		714	0.395921		714	0.890744		714	0.903132		714	0.81034
	715	0.433395		715	0.433395		715	0.428271		715	0.872511		715	0.888123		715	0.888123		715	0.888123		715	0.888123		715	0.396865		715	0.89056		715	0.902779		715	0.813553
	716	0.433621		716	0.433621		716	0.428905		716	0.872557		716	0.888152		716	0.888152		716	0.888152		716	0.888152		716	0.396185		716	0.890092		716	0.90459		716	0.816177
	717	0.434525		717	0.434525		717	0.429502		717	0.873308		717	0.889396		717	0.889396		717	0.889396		717	0.889396		717	0.397514		717	0.888882		717	0.90361		717	0.817415
	718	0.434689		718	0.434689		718	0.429993		718	0.873666		718	0.889195		718	0.889195		718	0.889195		718	0.889195		718	0.398487		718	0.888958		718	0.902722		718	0.818339
	719	0.43488		719	0.43488		719	0.4303		719	0.873502		719	0.889097		719	0.889097		719	0.889097		719	0.889097		719	0.399493		719	0.890987		719	0.904497		719	0.818755
	720	0.435485		720	0.435485		720	0.430534		720	0.873516		720	0.889245		720	0.889245		720	0.889245		720	0.889245		720	0.39905		720	0.892973		720	0.907367		720	0.819207
	721	0.43664		721	0.43664		721	0.431761		721	0.874367		721	0.890529		721	0.890529		721	0.890529		721	0.890529		721	0.399258		721	0.893107		721	0.90727		721	0.81993
	722	0.4371		722	0.4371		722	0.431767		722	0.874795		722	0.890685		722	0.890685		722	0.890685		722	0.890685		722	0.399406		722	0.894721		722	0.908458		722	0.818652
	723	0.437739		723	0.437739		723	0.432365		723	0.875421		723	0.891593		723	0.891593		723	0.891593		723	0.891593		723	0.399872		723	0.8968		723	0.910891		723	0.818179
	724	0.438634		724	0.438634		724	0.432351		724	0.876151		724	0.892761		724	0.892761		724	0.892761		724	0.892761		724	0.401357		724	0.89778		724	0.912358		724	0.818093
	725	0.439091		725	0.439091		725	0.432859		725	0.876439		725	0.892885		725	0.892885		725	0.892885		725	0.892885		725	0.404756		725	0.895983		725	0.911027		725	0.817831
	726	0.43895		726	0.43895		726	0.433478		726	0.87606		726	0.892643		726	0.892643		726	0.892643		726	0.892643		726	0.403923		726	0.892844		726	0.908522		726	0.818768
	727	0.439357		727	0.439357		727	0.433109		727	0.876164		727	0.892509		727	0.892509		727	0.892509		727	0.892509		727	0.402205		727	0.891546		727	0.906451		727	0.823556
	728	0.439708		728	0.439708		728	0.433568		728	0.87668		728	0.893484		728	0.893484		728	0.893484		728	0.893484		728	0.402339		728	0.89404		728	0.90868		728	0.825193
	729	0.440146		729	0.440146		729	0.434166		729	0.876787		729	0.893395		729	0.893395		729	0.893395		729	0.893395		729	0.40237		729	0.89675		729	0.91145		729	0.824385
	730	0.44045		730	0.44045		730	0.433474		730	0.87701		730	0.89377		730	0.89377		730	0.89377		730	0.89377		730	0.40271		730	0.898785		730	0.913509		730	0.823014
	731	0.441334		731	0.441334		731	0.435216		731	0.877377		731	0.894448		731	0.894448		731	0.894448		731	0.894448		731	0.403346		731	0.899311		731	0.91505		731	0.820293
	732	0.441801		732	0.441801		732	0.435071		732	0.877344		732	0.894767		732	0.894767		732	0.894767		732	0.894767		732	0.403462		732	0.8972		732	0.914533		732	0.819852
	733	0.441868		733	0.441868		733	0.435948		733	0.877757		733	0.895076		733	0.895076		733	0.895076		733	0.895076		733	0.404925		733	0.895662		733	0.912544		733	0.823566
	734	0.442103		734	0.442103		734	0.434983		734	0.87813		734	0.895562		734	0.895562		734	0.895562		734	0.895562		734	0.405507		734	0.896628		734	0.911291		734	0.824042
	735	0.44295		735	0.44295		735	0.435838		735	0.879084		735	0.897002		735	0.897002		735	0.897002		735	0.897002		735	0.40776		735	0.898589		735	0.912987		735	0.823338
	736	0.443565		736	0.443565		736	0.436886		736	0.879455		736	0.89723		736	0.89723		736	0.89723		736	0.89723		736	0.408128		736	0.897487		736	0.914004		736	0.822561
	737	0.44362		737	0.44362		737	0.437352		737	0.879129		737	0.896541		737	0.896541		737	0.896541		737	0.896541		737	0.409249		737	0.895546		737	0.912943		737	0.823399
	738	0.443994		738	0.443994		738	0.437868		738	0.878947		738	0.896565		738	0.896565		738	0.896565		738	0.896565		738	0.410882		738	0.896126		738	0.913283		738	0.823682
	739	0.444423		739	0.444423		739	0.437912		739	0.879242		739	0.896861		739	0.896861		739	0.896861		739	0.896861		739	0.412281		739	0.897973		739	0.91523		739	0.820664
	740	0.445103		740	0.445103		740	0.438823		740	0.879781		740	0.897332		740	0.897332		740	0.897332		740	0.897332		740	0.412803		740	0.899302		740	0.916309		740	0.819299
	741	0.445595		741	0.445595		741	0.439102		741	0.879862		741	0.897558		741	0.897558		741	0.897558		741	0.897558		741	0.413458		741	0.899287		741	0.917033		741	0.818398
	742	0.446042		742	0.446042		742	0.438248		742	0.879983		742	0.897817		742	0.897817		742	0.897817		742	0.897817		742	0.417378		742	0.897249		742	0.915633		742	0.817947
	743	0.446563		743	0.446563		743	0.439796		743	0.880828		743	0.898859		743	0.898859		743	0.898859		743	0.898859		743	0.419508		743	0.896734		743	0.915431		743	0.815177
	744	0.446981		744	0.446981		744	0.440692		744	0.881025		744	0.899154		744	0.899154		744	0.899154		744	0.899154		744	0.417274		744	0.896789		744	0.915451		744	0.813871
	745	0.447013		745	0.447013		745	0.440624		745	0.8809		745	0.898848		745	0.898848		745	0.898848		745	0.898848		745	0.415624		745	0.89624		745	0.913704		745	0.816491
	746	0.447234		746	0.447234		746	0.441132		746	0.880657		746	0.898032		746	0.898032		746	0.898032		746	0.898032		746	0.417671		746	0.897677		746	0.915399		746	0.816171
	747	0.447821		747	0.447821		747	0.441562		747	0.881846		747	0.899329		747	0.899329		747	0.899329		747	0.899329		747	0.421837		747	0.900002		747	0.917815		747	0.812121
	748	0.448124		748	0.448124		748	0.441413		748	0.882225		748	0.899656		748	0.899656		748	0.899656		748	0.899656		748	0.421548		748	0.901551		748	0.919463		748	0.810201
	749	0.448518		749	0.448518		749	0.442206		749	0.882472		749	0.900127		749	0.900127		749	0.900127		749	0.900127		749	0.419887		749	0.899661		749	0.918773		749	0.81088
	750	0.448696		750	0.448696		750	0.442253		750	0.882253		750	0.89969		750	0.89969		750	0.89969		750	0.89969		750	0.421786		750	0.895565		750	0.914639		750	0.813155
	751	0.448867		751	0.448867		751	0.443122		751	0.882263		751	0.899505		751	0.899505		751	0.899505		751	0.899505		751	0.424737		751	0.893804		751	0.911678		751	0.816245
	752	0.449031		752	0.449031		752	0.443011		752	0.882486		752	0.899839		752	0.899839		752	0.899839		752	0.899839		752	0.425133		752	0.893174		752	0.911241		752	0.815511
	753	0.449378		753	0.449378		753	0.443448		753	0.882544		753	0.89964		753	0.89964		753	0.89964		753	0.89964		753	0.425223		753	0.892744		753	0.911375		753	0.815126
	754	0.449818		754	0.449818		754	0.445254		754	0.882802		754	0.899843		754	0.899843		754	0.899843		754	0.899843		754	0.426886		754	0.895346		754	0.914445		754	0.813686
	755	0.450324		755	0.450324		755	0.445572		755	0.883128		755	0.900106		755	0.900106		755	0.900106		755	0.900106		755	0.427824		755	0.894937		755	0.913893		755	0.809755
	756	0.450683		756	0.450683		756	0.446428		756	0.883848		756	0.900626		756	0.900626		756	0.900626		756	0.900626		756	0.429316		756	0.893341		756	0.913379		756	0.807565
	757	0.450579		757	0.450579		757	0.447454		757	0.883726		757	0.900376		757	0.900376		757	0.900376		757	0.900376		757	0.430096		757	0.893222		757	0.91417		757	0.811166
	758	0.450668		758	0.450668		758	0.448208		758	0.883688		758	0.900368		758	0.900368		758	0.900368		758	0.900368		758	0.431692		758	0.890904		758	0.912243		758	0.812049
	759	0.450616		759	0.450616		759	0.448926		759	0.883859		759	0.900435		759	0.900435		759	0.900435		759	0.900435		759	0.435122		759	0.887581		759	0.910533		759	0.811032
	760	0.45064		760	0.45064		760	0.449507		760	0.884387		760	0.900744		760	0.900744		760	0.900744		760	0.900744		760	0.436083		760	0.885694		760	0.908854		760	0.807316
	761	0.450591		761	0.450591		761	0.450071		761	0.884596		761	0.901029		761	0.901029		761	0.901029		761	0.901029		761	0.435479		761	0.885051		761	0.907177		761	0.804233
	762	0.450493		762	0.450493		762	0.450666		762	0.884201		762	0.900378		762	0.900378		762	0.900378		762	0.900378		762	0.436776		762	0.885337		762	0.906131		762	0.801145
	763	0.450917		763	0.450917		763	0.451262		763	0.884417		763	0.900688		763	0.900688		763	0.900688		763	0.900688		763	0.437992		763	0.886291		763	0.907633		763	0.798775
	764	0.451282		764	0.451282		764	0.451752		764	0.885264		764	0.90137		764	0.90137		764	0.90137		764	0.90137		764	0.437912		764	0.887815		764	0.909925		764	0.794929
	765	0.451254		765	0.451254		765	0.451238		765	0.885761		765	0.901538		765	0.901538		765	0.901538		765	0.901538		765	0.438956		765	0.886989		765	0.908163		765	0.788827
	766	0.451681		766	0.451681		766	0.45155		766	0.886599		766	0.902022		766	0.902022		766	0.902022		766	0.902022		766	0.441594		766	0.885001		766	0.905949		766	0.784806
	767	0.45214		767	0.45214		767	0.452024		767	0.887103		767	0.902735		767	0.902735		767	0.902735		767	0.902735		767	0.440373		767	0.882726		767	0.90491		767	0.781681
	768	0.452425		768	0.452425		768	0.451589		768	0.887725		768	0.903711		768	0.903711		768	0.903711		768	0.903711		768	0.442758		768	0.880219		768	0.903962		768	0.780623
	769	0.452618		769	0.452618		769	0.451702		769	0.888099		769	0.903922		769	0.903922		769	0.903922		769	0.903922		769	0.442648		769	0.881167		769	0.90542		769	0.773696
	770	0.453134		770	0.453134		770	0.450877		770	0.888442		770	0.90383		770	0.90383		770	0.90383		770	0.90383		770	0.442259		770	0.880422		770	0.904319		770	0.765715
	771	0.453227		771	0.453227		771	0.451855		771	0.888369		771	0.903786		771	0.903786		771	0.903786		771	0.903786		771	0.443715		771	0.875001		771	0.900186		771	0.760879
	772	0.453181		772	0.453181		772	0.452151		772	0.888643		772	0.903782		772	0.903782		772	0.903782		772	0.903782		772	0.447596		772	0.87458		772	0.900186		772	0.757819
	773	0.453109		773	0.453109		773	0.453325		773	0.888694		773	0.903517		773	0.903517		773	0.903517		773	0.903517		773	0.447985		773	0.874542		773	0.9012		773	0.757948
	774	0.454244		774	0.454244		774	0.452584		774	0.889752		774	0.904583		774	0.904583		774	0.904583		774	0.904583		774	0.448133		774	0.869859		774	0.897717		774	0.757514
	775	0.454874		775	0.454874		775	0.453427		775	0.890564		775	0.905083		775	0.905083		775	0.905083		775	0.905083		775	0.449577		775	0.86988		775	0.896529		775	0.755792
	776	0.455243		776	0.455243		776	0.454281		776	0.891161		776	0.906209		776	0.906209		776	0.906209		776	0.906209		776	0.449906		776	0.872722		776	0.899117		776	0.754665
	777	0.455192		777	0.455192		777	0.455133		777	0.890845		777	0.905941		777	0.905941		777	0.905941		777	0.905941		777	0.451759		777	0.871143		777	0.897285		777	0.753328
	778	0.455914		778	0.455914		778	0.456627		778	0.891508		778	0.906863		778	0.906863		778	0.906863		778	0.906863		778	0.453649		778	0.866811		778	0.893714		778	0.749366
	779	0.455821		779	0.455821		779	0.455457		779	0.892063		779	0.907236		779	0.907236		779	0.907236		779	0.907236		779	0.454659		779	0.863698		779	0.891064		779	0.743302
	780	0.456843		780	0.456843		780	0.457413		780	0.89287		780	0.907946		780	0.907946		780	0.907946		780	0.907946		780	0.45547		780	0.862291		780	0.8888		780	0.743221
	781	0.457168		781	0.457168		781	0.458081		781	0.893446		781	0.908694		781	0.908694		781	0.908694		781	0.908694		781	0.459698		781	0.859704		781	0.885342		781	0.741755
	782	0.456807		782	0.456807		782	0.45974		782	0.893416		782	0.908004		782	0.908004		782	0.908004		782	0.908004		782	0.461353		782	0.856052		782	0.883106		782	0.741665
	783	0.456852		783	0.456852		783	0.459815		783	0.893787		783	0.908286		783	0.908286		783	0.908286		783	0.908286		783	0.467688		783	0.85366		783	0.882698		783	0.742732
	784	0.457098		784	0.457098		784	0.460747		784	0.893961		784	0.908338		784	0.908338		784	0.908338		784	0.908338		784	0.467669		784	0.853315		784	0.882237		784	0.744153
	785	0.457153		785	0.457153		785	0.460209		785	0.894365		785	0.909006		785	0.909006		785	0.909006		785	0.909006		785	0.466419		785	0.853172		785	0.881658		785	0.743599
	786	0.457422		786	0.457422		786	0.460178		786	0.895091		786	0.909869		786	0.909869		786	0.909869		786	0.909869		786	0.467702		786	0.851066		786	0.879833		786	0.741929
	787	0.457626		787	0.457626		787	0.461293		787	0.895093		787	0.909773		787	0.909773		787	0.909773		787	0.909773		787	0.469679		787	0.850483		787	0.879084		787	0.740252
	788	0.458086		788	0.458086		788	0.462207		788	0.895453		788	0.910306		788	0.910306		788	0.910306		788	0.910306		788	0.472483		788	0.849559		788	0.878056		788	0.737327
	789	0.458969		789	0.458969		789	0.4627		789	0.896585		789	0.911439		789	0.911439		789	0.911439		789	0.911439		789	0.470999		789	0.846098		789	0.873901		789	0.73165
	790	0.459405		790	0.459405		790	0.461902		790	0.896894		790	0.911503		790	0.911503		790	0.911503		790	0.911503		790	0.474257		790	0.843677		790	0.870488		790	0.726536
	791	0.459393		791	0.459393		791	0.461942		791	0.897064		791	0.911332		791	0.911332		791	0.911332		791	0.911332		791	0.475513		791	0.843823		791	0.869866		791	0.725567
	792	0.460342		792	0.460342		792	0.463281		792	0.898057		792	0.912869		792	0.912869		792	0.912869		792	0.912869		792	0.47619		792	0.84551		792	0.87224		792	0.726203
	793	0.460539		793	0.460539		793	0.464501		793	0.898726		793	0.913052		793	0.913052		793	0.913052		793	0.913052		793	0.477223		793	0.843416		793	0.869746		793	0.721285
	794	0.460442		794	0.460442		794	0.464512		794	0.898427		794	0.912134		794	0.912134		794	0.912134		794	0.912134		794	0.477206		794	0.836967		794	0.861888		794	0.717692
	795	0.461219		795	0.461219		795	0.464006		795	0.899009		795	0.912928		795	0.912928		795	0.912928		795	0.912928		795	0.478959		795	0.836549		795	0.85857		795	0.720588
	796	0.461318		796	0.461318		796	0.465758		796	0.899126		796	0.913039		796	0.913039		796	0.913039		796	0.913039		796	0.480741		796	0.841305		796	0.862964		796	0.721345
	797	0.461866		797	0.461866		797	0.466295		797	0.899527		797	0.913119		797	0.913119		797	0.913119		797	0.913119		797	0.482179		797	0.841106		797	0.864166		797	0.714506
	798	0.461753		798	0.461753		798	0.465623		798	0.899735		798	0.913468		798	0.913468		798	0.913468		798	0.913468		798	0.481479		798	0.841691		798	0.86454		798	0.710513
	799	0.462991		799	0.462991		799	0.464982		799	0.900445		799	0.913809		799	0.913809		799	0.913809		799	0.913809		799	0.481507		799	0.844813		799	0.867332		799	0.713428
	800	0.463521		800	0.463521		800	0.466695		800	0.901308		800	0.914903		800	0.914903		800	0.914903		800	0.914903		800	0.482911		800	0.844263		800	0.867442		800	0.714329
	801	0.464582		801	0.464582		801	0.466562		801	0.902279		801	0.915639		801	0.915639		801	0.915639		801	0.915639		801	0.482704		801	0.838153		801	0.861526		801	0.715229
	802	0.464848		802	0.464848		802	0.466545		802	0.902429		802	0.915349		802	0.915349		802	0.915349		802	0.915349		802	0.4834		802	0.834228		802	0.857266		802	0.716083
	803	0.465728		803	0.465728		803	0.466		803	0.902949		803	0.915718		803	0.915718		803	0.915718		803	0.915718		803	0.481376		803	0.840149		803	0.86069		803	0.716693
	804	0.466713		804	0.466713		804	0.467249		804	0.903556		804	0.916527		804	0.916527		804	0.916527		804	0.916527		804	0.482776		804	0.844021		804	0.86354		804	0.715818
	805	0.467321		805	0.467321		805	0.467807		805	0.903956		805	0.916802		805	0.916802		805	0.916802		805	0.916802		805	0.480606		805	0.842745		805	0.863232		805	0.714495
	806	0.468415		806	0.468415		806	0.468367		806	0.904005		806	0.91685		806	0.91685		806	0.91685		806	0.91685		806	0.480991		806	0.839313		806	0.860546		806	0.715587
	807	0.469309		807	0.469309		807	0.469778		807	0.904406		807	0.917398		807	0.917398		807	0.917398		807	0.917398		807	0.478172		807	0.833277		807	0.854946		807	0.711368
	808	0.469848		808	0.469848		808	0.469882		808	0.904739		808	0.917731		808	0.917731		808	0.917731		808	0.917731		808	0.479827		808	0.835551		808	0.857703		808	0.710662
	809	0.470132		809	0.470132		809	0.469349		809	0.904966		809	0.917867		809	0.917867		809	0.917867		809	0.917867		809	0.477863		809	0.840502		809	0.862244		809	0.704943
	810	0.470251		810	0.470251		810	0.470235		810	0.905257		810	0.918133		810	0.918133		810	0.918133		810	0.918133		810	0.47653		810	0.840986		810	0.861452		810	0.699345
	811	0.470309		811	0.470309		811	0.47077		811	0.905219		811	0.917883		811	0.917883		811	0.917883		811	0.917883		811	0.47556		811	0.838786		811	0.85738		811	0.697626
	812	0.470638		812	0.470638		812	0.470617		812	0.90524		812	0.918032		812	0.918032		812	0.918032		812	0.918032		812	0.475148		812	0.83918		812	0.855925		812	0.700204
	813	0.471231		813	0.471231		813	0.47099		813	0.905567		813	0.918016		813	0.918016		813	0.918016		813	0.918016		813	0.476912		813	0.840358		813	0.856496		813	0.70639
	814	0.472139		814	0.472139		814	0.470388		814	0.90648		814	0.91915		814	0.91915		814	0.91915		814	0.91915		814	0.478088		814	0.841467		814	0.857349		814	0.710281
	815	0.472643		815	0.472643		815	0.47091		815	0.906502		815	0.919176		815	0.919176		815	0.919176		815	0.919176		815	0.474528		815	0.843649		815	0.858668		815	0.708888
	816	0.473516		816	0.473516		816	0.470531		816	0.906866		816	0.919608		816	0.919608		816	0.919608		816	0.919608		816	0.473423		816	0.844861		816	0.860378		816	0.707858
	817	0.474225		817	0.474225		817	0.471082		817	0.907727		817	0.920277		817	0.920277		817	0.920277		817	0.920277		817	0.47612		817	0.84599		817	0.859789		817	0.710313
	818	0.474679		818	0.474679		818	0.471541		818	0.907891		818	0.920479		818	0.920479		818	0.920479		818	0.920479		818	0.475109		818	0.842109		818	0.854292		818	0.711694
	819	0.474751		819	0.474751		819	0.470373		819	0.907829		819	0.920335		819	0.920335		819	0.920335		819	0.920335		819	0.477416		819	0.833267		819	0.848048		819	0.712704
	820	0.475153		820	0.475153		820	0.471913		820	0.908067		820	0.920669		820	0.920669		820	0.920669		820	0.920669		820	0.478762		820	0.833114		820	0.850144		820	0.708906
	821	0.475026		821	0.475026		821	0.471719		821	0.908189		821	0.920752		821	0.920752		821	0.920752		821	0.920752		821	0.477163		821	0.837017		821	0.852346		821	0.705279
	822	0.475438		822	0.475438		822	0.473558		822	0.908103		822	0.920359		822	0.920359		822	0.920359		822	0.920359		822	0.478598		822	0.837589		822	0.852172		822	0.707811
	823	0.475925		823	0.475925		823	0.471775		823	0.908058		823	0.920472		823	0.920472		823	0.920472		823	0.920472		823	0.480275		823	0.840104		823	0.855828		823	0.714295
	824	0.476534		824	0.476534		824	0.472306		824	0.908564		824	0.921246		824	0.921246		824	0.921246		824	0.921246		824	0.482488		824	0.845095		824	0.861272		824	0.719761
	825	0.476051		825	0.476051		825	0.472694		825	0.908163		825	0.920761		825	0.920761		825	0.920761		825	0.920761		825	0.482641		825	0.845476		825	0.859282		825	0.721
	826	0.476717		826	0.476717		826	0.471742		826	0.907975		826	0.920451		826	0.920451		826	0.920451		826	0.920451		826	0.48224		826	0.842622		826	0.854404		826	0.720395
	827	0.477088		827	0.477088		827	0.472361		827	0.90817		827	0.920244		827	0.920244		827	0.920244		827	0.920244		827	0.483929		827	0.840729		827	0.852564		827	0.717265
	828	0.477947		828	0.477947		828	0.473084		828	0.90887		828	0.921181		828	0.921181		828	0.921181		828	0.921181		828	0.483261		828	0.838355		828	0.851853		828	0.713803
	829	0.478239		829	0.478239		829	0.472306		829	0.909076		829	0.9215		829	0.9215		829	0.9215		829	0.9215		829	0.48679		829	0.836133		829	0.85109		829	0.716769
	830	0.47877		830	0.47877		830	0.470879		830	0.908967		830	0.921471		830	0.921471		830	0.921471		830	0.921471		830	0.486396		830	0.837264		830	0.853033		830	0.721091
	831	0.478896		831	0.478896		831	0.469635		831	0.908962		831	0.921473		831	0.921473		831	0.921473		831	0.921473		831	0.487142		831	0.841288		831	0.858391		831	0.725036
	832	0.479535		832	0.479535		832	0.469793		832	0.909488		832	0.922133		832	0.922133		832	0.922133		832	0.922133		832	0.486808		832	0.843497		832	0.861196		832	0.724646
	833	0.480589		833	0.480589		833	0.469019		833	0.909889		833	0.92267		833	0.92267		833	0.92267		833	0.92267		833	0.490463		833	0.842774		833	0.858809		833	0.722926
	834	0.481442		834	0.481442		834	0.46945		834	0.910482		834	0.923103		834	0.923103		834	0.923103		834	0.923103		834	0.488881		834	0.840912		834	0.856468		834	0.719781
	835	0.482233		835	0.482233		835	0.469127		835	0.911132		835	0.9237		835	0.9237		835	0.9237		835	0.9237		835	0.49144		835	0.837953		835	0.854714		835	0.719482
	836	0.482311		836	0.482311		836	0.468027		836	0.910771		836	0.923322		836	0.923322		836	0.923322		836	0.923322		836	0.489883		836	0.833116		836	0.850853		836	0.72121
	837	0.482464		837	0.482464		837	0.467704		837	0.910452		837	0.923233		837	0.923233		837	0.923233		837	0.923233		837	0.493335		837	0.830611		837	0.849101		837	0.721291
	838	0.483166		838	0.483166		838	0.467395		838	0.910512		838	0.923526		838	0.923526		838	0.923526		838	0.923526		838	0.49445		838	0.833869		838	0.853603		838	0.716634
	839	0.482792		839	0.482792		839	0.46668		839	0.91001		839	0.922706		839	0.922706		839	0.922706		839	0.922706		839	0.493922		839	0.835961		839	0.856406		839	0.713473
	840	0.48385		840	0.48385		840	0.465998		840	0.91138		840	0.924401		840	0.924401		840	0.924401		840	0.924401		840	0.496752		840	0.83768		840	0.857363		840	0.717375
	841	0.484328		841	0.484328		841	0.466222		841	0.911592		841	0.92412		841	0.92412		841	0.92412		841	0.92412		841	0.4954		841	0.837336		841	0.85616		841	0.720667
	842	0.483984		842	0.483984		842	0.464928		842	0.911057		842	0.923359		842	0.923359		842	0.923359		842	0.923359		842	0.49959		842	0.837409		842	0.857199		842	0.727036
	843	0.484793		843	0.484793		843	0.464235		843	0.911317		843	0.923844		843	0.923844		843	0.923844		843	0.923844		843	0.498806		843	0.839361		843	0.859224		843	0.726768
	844	0.485237		844	0.485237		844	0.464682		844	0.911675		844	0.924134		844	0.924134		844	0.924134		844	0.924134		844	0.501553		844	0.836613		844	0.852727		844	0.719681
	845	0.484594		845	0.484594		845	0.462136		845	0.911198		845	0.923399		845	0.923399		845	0.923399		845	0.923399		845	0.502148		845	0.826783		845	0.844016		845	0.709882
	846	0.48381		846	0.48381		846	0.461565		846	0.90967		846	0.921525		846	0.921525		846	0.921525		846	0.921525		846	0.503698		846	0.82491		846	0.844459		846	0.708664
	847	0.484569		847	0.484569		847	0.461035		847	0.909651		847	0.921497		847	0.921497		847	0.921497		847	0.921497		847	0.507225		847	0.830594		847	0.850001		847	0.714072
	848	0.484115		848	0.484115		848	0.461008		848	0.908531		848	0.9204		848	0.9204		848	0.9204		848	0.9204		848	0.507134		848	0.83446		848	0.854576		848	0.717463
	849	0.484378		849	0.484378		849	0.46036		849	0.908135		849	0.920163		849	0.920163		849	0.920163		849	0.920163		849	0.510308		849	0.829784		849	0.852595		849	0.717968
	850	0.485115		850	0.485115		850	0.458886		850	0.908203		850	0.920246		850	0.920246		850	0.920246		850	0.920246		850	0.510767		850	0.825862		850	0.849816		850	0.715442
	851	0.485227		851	0.485227		851	0.457713		851	0.908613		851	0.920499		851	0.920499		851	0.920499		851	0.920499		851	0.512668		851	0.828226		851	0.851053		851	0.710274
	852	0.485163		852	0.485163		852	0.457586		852	0.908813		852	0.920762		852	0.920762		852	0.920762		852	0.920762		852	0.515863		852	0.831965		852	0.852493		852	0.703995
	853	0.484751		853	0.484751		853	0.456556		853	0.908485		853	0.920401		853	0.920401		853	0.920401		853	0.920401		853	0.514762		853	0.828252		853	0.848837		853	0.701695
	854	0.485621		854	0.485621		854	0.455764		854	0.908836		854	0.920673		854	0.920673		854	0.920673		854	0.920673		854	0.51847		854	0.821172		854	0.844606		854	0.703623
	855	0.485181		855	0.485181		855	0.454236		855	0.908748		855	0.920589		855	0.920589		855	0.920589		855	0.920589		855	0.520048		855	0.819432		855	0.846528		855	0.707725
	856	0.484899		856	0.484899		856	0.453194		856	0.90757		856	0.919566		856	0.919566		856	0.919566		856	0.919566		856	0.522353		856	0.828019		856	0.855292		856	0.71529
	857	0.484565		857	0.484565		857	0.453256		857	0.906406		857	0.918246		857	0.918246		857	0.918246		857	0.918246		857	0.525915		857	0.838043		857	0.859914		857	0.718155
	858	0.48494		858	0.48494		858	0.451978		858	0.906148		858	0.918297		858	0.918297		858	0.918297		858	0.918297		858	0.525274		858	0.841016		858	0.858448		858	0.717154
	859	0.484541		859	0.484541		859	0.452531		859	0.906239		859	0.918432		859	0.918432		859	0.918432		859	0.918432		859	0.526755		859	0.838068		859	0.857768		859	0.718436
	860	0.485006		860	0.485006		860	0.451577		860	0.906885		860	0.919186		860	0.919186		860	0.919186		860	0.919186		860	0.528344		860	0.840068		860	0.861382		860	0.721221
	861	0.484203		861	0.484203		861	0.449041		861	0.906485		861	0.918668		861	0.918668		861	0.918668		861	0.918668		861	0.528613		861	0.84378		861	0.863663		861	0.719863
	862	0.483782		862	0.483782		862	0.448779		862	0.905685		862	0.917525		862	0.917525		862	0.917525		862	0.917525		862	0.53154		862	0.845115		862	0.863899		862	0.718168
	863	0.48378		863	0.48378		863	0.44765		863	0.904678		863	0.91645		863	0.91645		863	0.91645		863	0.91645		863	0.531875		863	0.843828		863	0.860529		863	0.717026
	864	0.484146		864	0.484146		864	0.445205		864	0.904445		864	0.916424		864	0.916424		864	0.916424		864	0.916424		864	0.533841		864	0.840161		864	0.854953		864	0.715906
	865	0.484339		865	0.484339		865	0.443737		865	0.903796		865	0.915554		865	0.915554		865	0.915554		865	0.915554		865	0.534398		865	0.833873		865	0.850136		865	0.709307
	866	0.484264		866	0.484264		866	0.444727		866	0.903192		866	0.915021		866	0.915021		866	0.915021		866	0.915021		866	0.535067		866	0.827587		866	0.84772		866	0.703158
	867	0.484578		867	0.484578		867	0.443582		867	0.902575		867	0.914471		867	0.914471		867	0.914471		867	0.914471		867	0.536728		867	0.826088		867	0.849743		867	0.705131
	868	0.484682		868	0.484682		868	0.442433		868	0.901437		868	0.913431		868	0.913431		868	0.913431		868	0.913431		868	0.537142		868	0.830752		868	0.854618		868	0.713984
	869	0.484759		869	0.484759		869	0.443133		869	0.900205		869	0.912305		869	0.912305		869	0.912305		869	0.912305		869	0.538283		869	0.836154		869	0.85943		869	0.715788
	870	0.486346		870	0.486346		870	0.44322		870	0.900223		870	0.911865		870	0.911865		870	0.911865		870	0.911865		870	0.538325		870	0.839903		870	0.861644		870	0.708545
	871	0.487506		871	0.487506		871	0.443448		871	0.900309		871	0.911378		871	0.911378		871	0.911378		871	0.911378		871	0.538019		871	0.840494		871	0.859989		871	0.69954
	872	0.488552		872	0.488552		872	0.445535		872	0.900041		872	0.911087		872	0.911087		872	0.911087		872	0.911087		872	0.540028		872	0.83671		872	0.852494		872	0.699086
	873	0.48934		873	0.48934		873	0.444851		873	0.899235		873	0.910239		873	0.910239		873	0.910239		873	0.910239		873	0.540279		873	0.827903		873	0.845688		873	0.704861
	874	0.490059		874	0.490059		874	0.448102		874	0.89862		874	0.90984		874	0.90984		874	0.90984		874	0.90984		874	0.540336		874	0.819389		874	0.844035		874	0.711022
	875	0.490776		875	0.490776		875	0.449749		875	0.898516		875	0.909999		875	0.909999		875	0.909999		875	0.909999		875	0.541228		875	0.820018		875	0.850061		875	0.714297
	876	0.491022		876	0.491022		876	0.449787		876	0.898147		876	0.90943		876	0.90943		876	0.90943		876	0.90943		876	0.541291		876	0.826101		876	0.854835		876	0.714562
	877	0.491778		877	0.491778		877	0.452353		877	0.897651		877	0.908763		877	0.908763		877	0.908763		877	0.908763		877	0.540948		877	0.826133		877	0.851241		877	0.715145
	878	0.491277		878	0.491277		878	0.452579		878	0.896549		878	0.907703		878	0.907703		878	0.907703		878	0.907703		878	0.542795		878	0.830445		878	0.854172		878	0.718727
	879	0.490553		879	0.490553		879	0.452258		879	0.895754		879	0.906657		879	0.906657		879	0.906657		879	0.906657		879	0.543616		879	0.837712		879	0.85875		879	0.72214
	880	0.48823		880	0.48823		880	0.453089		880	0.894051		880	0.904756		880	0.904756		880	0.904756		880	0.904756		880	0.544221		880	0.840742		880	0.857928		880	0.721661
	881	0.488591		881	0.488591		881	0.455945		881	0.894576		881	0.905133		881	0.905133		881	0.905133		881	0.905133		881	0.545202		881	0.84012		881	0.857876		881	0.725181
	882	0.486011		882	0.486011		882	0.45832		882	0.892223		882	0.901662		882	0.901662		882	0.901662		882	0.901662		882	0.543853		882	0.839927		882	0.859198		882	0.731301
	883	0.485675		883	0.485675		883	0.457572		883	0.891884		883	0.901552		883	0.901552		883	0.901552		883	0.901552		883	0.544855		883	0.841793		883	0.863041		883	0.741051
	884	0.485784		884	0.485784		884	0.459707		884	0.891197		884	0.90124		884	0.90124		884	0.90124		884	0.90124		884	0.54654		884	0.843246		884	0.86643		884	0.743626
	885	0.487181		885	0.487181		885	0.462481		885	0.891762		885	0.901958		885	0.901958		885	0.901958		885	0.901958		885	0.545065		885	0.84325		885	0.867268		885	0.737116
	886	0.487587		886	0.487587		886	0.463228		886	0.891196		886	0.901456		886	0.901456		886	0.901456		886	0.901456		886	0.544716		886	0.84373		886	0.867025		886	0.727839
	887	0.488296		887	0.488296		887	0.463651		887	0.890518		887	0.900601		887	0.900601		887	0.900601		887	0.900601		887	0.539994		887	0.84543		887	0.866074		887	0.719245
	888	0.489563		888	0.489563		888	0.464188		888	0.88914		888	0.899135		888	0.899135		888	0.899135		888	0.899135		888	0.539539		888	0.843323		888	0.859762		888	0.721608
	889	0.49011		889	0.49011		889	0.465963		889	0.888202		889	0.89827		889	0.89827		889	0.89827		889	0.89827		889	0.538383		889	0.833072		889	0.847057		889	0.72824
	890	0.492315		890	0.492315		890	0.465883		890	0.889192		890	0.89944		890	0.89944		890	0.89944		890	0.89944		890	0.535221		890	0.820748		890	0.837953		890	0.733712
	891	0.493831		891	0.493831		891	0.46905		891	0.888326		891	0.89801		891	0.89801		891	0.89801		891	0.89801		891	0.534602		891	0.813828		891	0.837903		891	0.736824
	892	0.494232		892	0.494232		892	0.468578		892	0.886697		892	0.896584		892	0.896584		892	0.896584		892	0.896584		892	0.53127		892	0.812169		892	0.841558		892	0.738342
	893	0.494816		893	0.494816		893	0.468196		893	0.885394		893	0.894357		893	0.894357		893	0.894357		893	0.894357		893	0.527696		893	0.810656		893	0.841612		893	0.736609
	894	0.499894		894	0.499894		894	0.469591		894	0.887667		894	0.896887		894	0.896887		894	0.896887		894	0.896887		894	0.525498		894	0.808205		894	0.842242		894	0.738518
	895	0.503906		895	0.503906		895	0.469137		895	0.889315		895	0.898722		895	0.898722		895	0.898722		895	0.898722		895	0.521988		895	0.807423		895	0.842117		895	0.741759
	896	0.505373		896	0.505373		896	0.469093		896	0.888375		896	0.897592		896	0.897592		896	0.897592		896	0.897592		896	0.516847		896	0.809497		896	0.842483		896	0.744267
	897	0.507333		897	0.507333		897	0.470362		897	0.88843		897	0.897798		897	0.897798		897	0.897798		897	0.897798		897	0.512887		897	0.81089		897	0.840515		897	0.743555
	898	0.508686		898	0.508686		898	0.469711		898	0.887185		898	0.896492		898	0.896492		898	0.896492		898	0.896492		898	0.510357		898	0.8111		898	0.840555		898	0.740586
	899	0.509884		899	0.509884		899	0.470806		899	0.886623		899	0.896041		899	0.896041		899	0.896041		899	0.896041		899	0.506053		899	0.813761		899	0.843839		899	0.73738
	900	0.511968		900	0.511968		900	0.47169		900	0.888798		900	0.89842		900	0.89842		900	0.89842		900	0.89842		900	0.505479		900	0.8177		900	0.846223		900	0.734834
	901	0.512159		901	0.512159		901	0.468548		901	0.887671		901	0.896313		901	0.896313		901	0.896313		901	0.896313		901	0.50297		901	0.817041		901	0.844739		901	0.733906
	902	0.513574		902	0.513574		902	0.46863		902	0.88612		902	0.894448		902	0.894448		902	0.894448		902	0.894448		902	0.500266		902	0.814848		902	0.840459		902	0.734777
	903	0.515786		903	0.515786		903	0.465975		903	0.885316		903	0.893891		903	0.893891		903	0.893891		903	0.893891		903	0.49801		903	0.811876		903	0.835889		903	0.735429
	904	0.517286		904	0.517286		904	0.468509		904	0.884526		904	0.892536		904	0.892536		904	0.892536		904	0.892536		904	0.497186		904	0.810452		904	0.833823		904	0.737218
	905	0.517539		905	0.517539		905	0.470317		905	0.883118		905	0.89095		905	0.89095		905	0.89095		905	0.89095		905	0.499377		905	0.810617		905	0.833052		905	0.739267
	906	0.51983		906	0.51983		906	0.470941		906	0.881627		906	0.888138		906	0.888138		906	0.888138		906	0.888138		906	0.498105		906	0.811927		906	0.831816		906	0.741578
	907	0.520132		907	0.520132		907	0.4699		907	0.880546		907	0.888422		907	0.888422		907	0.888422		907	0.888422		907	0.496151		907	0.813119		907	0.831065		907	0.743223
	908	0.520323		908	0.520323		908	0.468134		908	0.881691		908	0.889971		908	0.889971		908	0.889971		908	0.889971		908	0.495815		908	0.812757		908	0.82992		908	0.746314
	909	0.520647		909	0.520647		909	0.467566		909	0.882916		909	0.890156		909	0.890156		909	0.890156		909	0.890156		909	0.496753		909	0.81049		909	0.825453		909	0.749322
	910	0.51996		910	0.51996		910	0.46846		910	0.882038		910	0.889886		910	0.889886		910	0.889886		910	0.889886		910	0.495682		910	0.811511		910	0.825487		910	0.749892
	911	0.521035		911	0.521035		911	0.46859		911	0.883326		911	0.891662		911	0.891662		911	0.891662		911	0.891662		911	0.495672		911	0.814682		911	0.82857		911	0.749217
	912	0.522554		912	0.522554		912	0.467351		912	0.884097		912	0.892279		912	0.892279		912	0.892279		912	0.892279		912	0.493104		912	0.818573		912	0.832346		912	0.746633
	913	0.521892		913	0.521892		913	0.467605		913	0.882202		913	0.890246		913	0.890246		913	0.890246		913	0.890246		913	0.490325		913	0.821256		913	0.83249		913	0.744741
	914	0.52267		914	0.52267		914	0.466884		914	0.881197		914	0.889902		914	0.889902		914	0.889902		914	0.889902		914	0.486828		914	0.822864		914	0.831625		914	0.740301
	915	0.523067		915	0.523067		915	0.465311		915	0.87944		915	0.888359		915	0.888359		915	0.888359		915	0.888359		915	0.481507		915	0.823163		915	0.830466		915	0.735205
	916	0.523586		916	0.523586		916	0.462349		916	0.878065		916	0.887808		916	0.887808		916	0.887808		916	0.887808		916	0.477614		916	0.822804		916	0.830147		916	0.731414
	917	0.52461		917	0.52461		917	0.460031		917	0.878518		917	0.889447		917	0.889447		917	0.889447		917	0.889447		917	0.475098		917	0.820673		917	0.828056		917	0.726629
	918	0.525351		918	0.525351		918	0.459024		918	0.877875		918	0.888057		918	0.888057		918	0.888057		918	0.888057		918	0.472575		918	0.818257		918	0.825213		918	0.719924
	919	0.525747		919	0.525747		919	0.457137		919	0.877844		919	0.888292		919	0.888292		919	0.888292		919	0.888292		919	0.470814		919	0.814899		919	0.821291		919	0.716725
	920	0.525776		920	0.525776		920	0.454305		920	0.87836		920	0.88955		920	0.88955		920	0.88955		920	0.88955		920	0.475149		920	0.813598		920	0.818569		920	0.717909
	921	0.525278		921	0.525278		921	0.454383		921	0.878978		921	0.890232		921	0.890232		921	0.890232		921	0.890232		921	0.469514		921	0.810324		921	0.812861		921	0.714009
	922	0.526009		922	0.526009		922	0.453765		922	0.876544		922	0.887059		922	0.887059		922	0.887059		922	0.887059		922	0.470298		922	0.810938		922	0.812758		922	0.716378
	923	0.525845		923	0.525845		923	0.456543		923	0.874483		923	0.88557		923	0.88557		923	0.88557		923	0.88557		923	0.471922		923	0.809224		923	0.810084		923	0.716723
	924	0.528189		924	0.528189		924	0.454645		924	0.875347		924	0.886904		924	0.886904		924	0.886904		924	0.886904		924	0.472197		924	0.80962		924	0.809668		924	0.718066
	925	0.529169		925	0.529169		925	0.45585		925	0.875276		925	0.886399		925	0.886399		925	0.886399		925	0.886399		925	0.476142		925	0.811124		925	0.810285		925	0.721585
	926	0.528649		926	0.528649		926	0.456524		926	0.870923		926	0.881954		926	0.881954		926	0.881954		926	0.881954		926	0.475912		926	0.810547		926	0.809103		926	0.719797
	927	0.529754		927	0.529754		927	0.456675		927	0.870893		927	0.882783		927	0.882783		927	0.882783		927	0.882783		927	0.476154		927	0.808885		927	0.806567		927	0.719986
	928	0.529044		928	0.529044		928	0.456482		928	0.870193		928	0.882512		928	0.882512		928	0.882512		928	0.882512		928	0.47565		928	0.80925		928	0.805544		928	0.717184
	929	0.530105		929	0.530105		929	0.45552		929	0.870235		929	0.882345		929	0.882345		929	0.882345		929	0.882345		929	0.477713		929	0.802895		929	0.799791		929	0.716125
	930	0.529073		930	0.529073		930	0.454141		930	0.867735		930	0.879245		930	0.879245		930	0.879245		930	0.879245		930	0.473849		930	0.801308		930	0.797455		930	0.713385
	931	0.528723		931	0.528723		931	0.452405		931	0.863986		931	0.875862		931	0.875862		931	0.875862		931	0.875862		931	0.467397		931	0.803455		931	0.799826		931	0.706277
	932	0.528125		932	0.528125		932	0.450975		932	0.863738		932	0.876812		932	0.876812		932	0.876812		932	0.876812		932	0.467484		932	0.799792		932	0.796022		932	0.70043
	933	0.528432		933	0.528432		933	0.447744		933	0.863686		933	0.877162		933	0.877162		933	0.877162		933	0.877162		933	0.465171		933	0.799708		933	0.794212		933	0.696352
	934	0.526238		934	0.526238		934	0.442932		934	0.858495		934	0.87215		934	0.87215		934	0.87215		934	0.87215		934	0.460892		934	0.798524		934	0.792561		934	0.690329
	935	0.525362		935	0.525362		935	0.441808		935	0.856245		935	0.869893		935	0.869893		935	0.869893		935	0.869893		935	0.454609		935	0.797561		935	0.791006		935	0.682861
	936	0.523798		936	0.523798		936	0.437164		936	0.852496		936	0.865129		936	0.865129		936	0.865129		936	0.865129		936	0.448779		936	0.792068		936	0.785807		936	0.673581
	937	0.519677		937	0.519677		937	0.433833		937	0.842537		937	0.855865		937	0.855865		937	0.855865		937	0.855865		937	0.441772		937	0.786725		937	0.781019		937	0.666364
	938	0.519414		938	0.519414		938	0.429934		938	0.838788		938	0.854173		938	0.854173		938	0.854173		938	0.854173		938	0.4393		938	0.781306		938	0.776321		938	0.660323
	939	0.518764		939	0.518764		939	0.425034		939	0.837725		939	0.853327		939	0.853327		939	0.853327		939	0.853327		939	0.432063		939	0.773184		939	0.7674		939	0.652631
	940	0.517332		940	0.517332		940	0.422613		940	0.834826		940	0.849738		940	0.849738		940	0.849738		940	0.849738		940	0.424152		940	0.761372		940	0.755583		940	0.644755
	941	0.513751		941	0.513751		941	0.419455		941	0.835703		941	0.85277		941	0.85277		941	0.85277		941	0.85277		941	0.422741		941	0.749911		941	0.74274		941	0.643027
	942	0.510354		942	0.510354		942	0.414574		942	0.834967		942	0.852657		942	0.852657		942	0.852657		942	0.852657		942	0.433486		942	0.743439		942	0.736413		942	0.648598
	943	0.504762		943	0.504762		943	0.414277		943	0.830826		943	0.846512		943	0.846512		943	0.846512		943	0.846512		943	0.437307		943	0.742386		943	0.734306		943	0.650702
	944	0.499437		944	0.499437		944	0.417917		944	0.821639		944	0.835699		944	0.835699		944	0.835699		944	0.835699		944	0.456401		944	0.739793		944	0.731088		944	0.660203
	945	0.495717		945	0.495717		945	0.417379		945	0.818312		945	0.83352		945	0.83352		945	0.83352		945	0.83352		945	0.478465		945	0.740307		945	0.730378		945	0.671024
	946	0.492833		946	0.492833		946	0.417917		946	0.818553		946	0.834351		946	0.834351		946	0.834351		946	0.834351		946	0.491258		946	0.733248		946	0.722994		946	0.671349
	947	0.493052		947	0.493052		947	0.422325		947	0.82228		947	0.839863		947	0.839863		947	0.839863		947	0.839863		947	0.511167		947	0.724784		947	0.715435		947	0.676248
	948	0.492561		948	0.492561		948	0.421912		948	0.820775		948	0.839898		948	0.839898		948	0.839898		948	0.839898		948	0.508906		948	0.717568		948	0.707817		948	0.667735
	949	0.489252		949	0.489252		949	0.427716		949	0.814093		949	0.832982		949	0.832982		949	0.832982		949	0.832982		949	0.521619		949	0.713271		949	0.70315		949	0.66785
	950	0.488794		950	0.488794		950	0.433074		950	0.807407		950	0.824979		950	0.824979		950	0.824979		950	0.824979		950	0.527374		950	0.700511		950	0.690601		950	0.659789
	951	0.487897		951	0.487897		951	0.440678		951	0.804004		951	0.822084		951	0.822084		951	0.822084		951	0.822084		951	0.525307		951	0.689832		951	0.680295		951	0.648955
	952	0.488681		952	0.488681		952	0.450341		952	0.804699		952	0.823086		952	0.823086		952	0.823086		952	0.823086		952	0.527828		952	0.677482		952	0.668132		952	0.639627
	953	0.486709		953	0.486709		953	0.460588		953	0.801117		953	0.819834		953	0.819834		953	0.819834		953	0.819834		953	0.528355		953	0.661494		953	0.65297		953	0.627133
	954	0.48802		954	0.48802		954	0.466072		954	0.795732		954	0.815501		954	0.815501		954	0.815501		954	0.815501		954	0.527833		954	0.650946		954	0.643173		954	0.61196
	955	0.490119		955	0.490119		955	0.465487		955	0.792288		955	0.811839		955	0.811839		955	0.811839		955	0.811839		955	0.532275		955	0.634513		955	0.62612		955	0.590025
	956	0.493696		956	0.493696		956	0.463433		956	0.787497		956	0.807789		956	0.807789		956	0.807789		956	0.807789		956	0.524385		956	0.61065		956	0.603973		956	0.559398
	957	0.492703		957	0.492703		957	0.459755		957	0.779105		957	0.799217		957	0.799217		957	0.799217		957	0.799217		957	0.498758		957	0.582481		957	0.573418		957	0.518561
	958	0.493513		958	0.493513		958	0.456723		958	0.76898		958	0.788904		958	0.788904		958	0.788904		958	0.788904		958	0.477709		958	0.555557		958	0.545958		958	0.485269
	959	0.493151		959	0.493151		959	0.458855		959	0.756045		959	0.77735		959	0.77735		959	0.77735		959	0.77735		959	0.447028		959	0.51286		959	0.505163		959	0.433731
	960	0.491078		960	0.491078		960	0.440548		960	0.742425		960	0.764996		960	0.764996		960	0.764996		960	0.764996		960	0.405974		960	0.47554		960	0.466721		960	0.388054
	961	0.48557		961	0.48557		961	0.431097		961	0.727199		961	0.750056		961	0.750056		961	0.750056		961	0.750056		961	0.363316		961	0.422135		961	0.416848		961	0.335688
	962	0.480587		962	0.480587		962	0.426982		962	0.716151		962	0.738766		962	0.738766		962	0.738766		962	0.738766		962	0.309014		962	0.365318		962	0.359687		962	0.277341
	963	0.472544		963	0.472544		963	0.412085		963	0.70622		963	0.729684		963	0.729684		963	0.729684		963	0.729684		963	0.223844		963	0.287422		963	0.291163		963	0.194219
	964	0.46122		964	0.46122		964	0.397593		964	0.68645		964	0.708982		964	0.708982		964	0.708982		964	0.708982		964	0.153912		964	0.2094		964	0.20964		964	0.126313
	965	0.448588		965	0.448588		965	0.378354		965	0.659762		965	0.679132		965	0.679132		965	0.679132		965	0.679132		965	0.0944039		965	0.138966		965	0.154326		965	0.0726333
	966	0.438545		966	0.438545		966	0.366062		966	0.64019		966	0.656664		966	0.656664		966	0.656664		966	0.656664		966	0.051341		966	0.0965503		966	0.100654		966	0.035501
	967	0.417682		967	0.417682		967	0.31965		967	0.617282		967	0.63577		967	0.63577		967	0.63577		967	0.63577		967	0.0302639		967	0.0469122		967	0.0474297		967	0.0175815
	968	0.376089		968	0.376089		968	0.282515		968	0.585915		968	0.60455		968	0.60455		968	0.60455		968	0.60455		968	0.0139802		968	0.0221881		968	0.0167764		968	0.00825884
	969	0.334144		969	0.334144		969	0.241544		969	0.549337		969	0.567608		969	0.567608		969	0.567608		969	0.567608		969	0.00197598		969	0.00859707		969	0.00711715		969	0.00207688
	970	0.246962		970	0.246962		970	0.179972		970	0.484232		970	0.503182		970	0.503182		970	0.503182		970	0.503182		970	0.00181206		970	0.00146537		970	0.00251564		970	0.000363426
	971	0.14622		971	0.14622		971	0.108709		971	0.367002		971	0.38622		971	0.38622		971	0.38622		971	0.38622		971	0.00285624		971	0.000981738		971	0.000683229		971	0.000147322
	972	0.0966059		972	0.0966059		972	0.0705139		972	0.262609		972	0.27137		972	0.27137		972	0.27137		972	0.27137		972	0.00424401		972	0.0106187		972	-1.75133e-05		972	0.00282547
	973	0.0794803		973	0.0794803		973	0.0645061		973	0.216003		973	0.220672		973	0.220672		973	0.220672		973	0.220672		973	0.00650904		973	0.0154313		973	0.00253611		973	0.00909022
	974	0.0774459		974	0.0774459		974	0.0686469		974	0.189242		974	0.193601		974	0.193601		974	0.193601		974	0.193601		974	0.00752931		974	0.0184663		974	0.00579011		974	0.0104285
	975	0.0734928		975	0.0734928		975	0.0666999		975	0.163797		975	0.167771		975	0.167771		975	0.167771		975	0.167771		975	0.00825232		975	0.00714678		975	0.0064569		975	0.0103271
	976	0.0722705		976	0.0722705		976	0.0808918		976	0.153442		976	0.156956		976	0.156956		976	0.156956		976	0.156956		976	0.00682428		976	0.00379548		976	0.00558192		976	0.00881137
	977	0.0740993		977	0.0740993		977	0.0962292		977	0.154373		977	0.15303		977	0.15303		977	0.15303		977	0.15303		977	0.00485281		977	0.00394675		977	0.00335465		977	0.00786557
	978	0.0679029		978	0.0679029		978	0.12368		978	0.13978		978	0.136255		978	0.136255		978	0.136255		978	0.136255		978	0.00626573		978	0.00257706		978	0.0013797		978	0.0125971
	979	0.0599806		979	0.0599806		979	0.130851		979	0.119421		979	0.113157		979	0.113157		979	0.113157		979	0.113157		979	0.0154509		979	0.00149031		979	0.00237945		979	0.0230069
	980	0.0586806		980	0.0586806		980	0.124893		980	0.107276		980	0.0959459		980	0.0959459		980	0.0959459		980	0.0959459		980	0.0113819		980	0.00376192		980	0.0032387		980	0.0131472
	981	0.0444485		981	0.0444485		981	0.0603972		981	0.0782678		981	0.0801375		981	0.0801375		981	0.0801375		981	0.0801375		981	0.00451641		981	0.00345707		981	0.00378125		981	0.00447889
	982	0.0242081		982	0.0242081		982	0.0133724		982	0.0379514		982	0.0418031		982	0.0418031		982	0.0418031		982	0.0418031		982	0.000587838		982	0.00153167		982	0.00235265		982	0.000172666
	983	0.0180112		983	0.0180112		983	0.00270048		983	0.0224004		983	0.020091		983	0.020091		983	0.020091		983	0.020091		983	0.000351153		983	0.000357623		983	0.00113756		983	-0.000300682
	984	0.0205236		984	0.0205236		984	0.000969532		984	0.018524		984	0.0147572		984	0.0147572		984	0.0147572		984	0.0147572		984	0.000571001		984	0.00023418		984	0.000572101		984	-0.000143737
	985	0.0174275		985	0.0174275		985	0.00122194		985	0.0130508		985	0.011783		985	0.011783		985	0.011783		985	0.011783		985	0.000280187		985	-2.41909e-05		985	-3.90483e-05		985	-0.000212632
	986	0.0104339		986	0.0104339		986	0.000597641		986	0.0079006		986	0.00834814		986	0.00834814		986	0.00834814		986	0.00834814		986	0.000304789		986	-1.77869e-05		986	0.000833034		986	-0.000169268
	987	0.00433761		987	0.00433761		987	0.00107828		987	0.00318586		987	0.00563214		987	0.00563214		987	0.00563214		987	0.00563214		987	0.000297278		987	2.09886e-05		987	0.0010209		987	-0.000143466
	988	0.000970238		988	0.000970238		988	0.000659247		988	0.000976724		988	0.00510018		988	0.00510018		988	0.00510018		988	0.00510018		988	0.000406311		988	2.36757e-05		988	0.00151735		988	3.08273e-05
	989	0.000546806		989	0.000546806		989	0.000375887		989	0.000254135		989	0.00118904		989	0.00118904		989	0.00118904		989	0.00118904		989	0.000410563		989	-1.40186e-05		989	0.000774835		989	-9.43676e-06
	990	0.000505651		990	0.000505651		990	0.000429865		990	0.000279007		990	-3.20303e-05		990	-3.20303e-05		990	-3.20303e-05		990	-3.20303e-05		990	0.000379281		990	-1.28091e-05		990	0.000236771		990	-4.91265e-05
	991	0.000380268		991	0.000380268		991	0.000665511		991	4.43591e-05		991	0.000378689		991	0.000378689		991	0.000378689		991	0.000378689		991	0.00054928		991	-1.20785e-05		991	0.000255113		991	5.87789e-05
	992	0.000567446		992	0.000567446		992	0.000432694		992	0.000323152		992	0.000258665		992	0.000258665		992	0.000258665		992	0.000258665		992	0.000602129		992	-1.21954e-05		992	-1.14831e-05		992	-2.52042e-05
	993	0.000333437		993	0.000333437		993	0.000432824		993	-7.29438e-05		993	2.67927e-05		993	2.67927e-05		993	2.67927e-05		993	2.67927e-05		993	0.000683241		993	-1.268e-05		993	-1.26481e-05		993	-2.23102e-05
	994	0.000697502		994	0.000697502		994	0.000441244		994	0.000558016		994	4.24706e-05		994	4.24706e-05		994	4.24706e-05		994	4.24706e-05		994	0.000744204		994	-1.28254e-05		994	-1.2926e-05		994	-2.03893e-05
	995	0.000603689		995	0.000603689		995	0.000456249		995	0.00740415		995	0.000268144		995	0.000268144		995	0.000268144		995	0.000268144		995	0.000964419		995	-1.16113e-05		995	-1.31732e-05		995	2.05913e-05
	996	0.000316142		996	0.000316142		996	0.000456467		996	-0.00010329		996	1.55572e-05		996	1.55572e-05		996	1.55572e-05		996	1.55572e-05		996	0.000989762		996	-1.29272e-05		996	-1.25658e-05		996	2.20622e-05
